# Supplementary material for: Partial Monosomy 21 Mirrors Gene Expression of Trisomy 21 in a Patient-Derived Neuroepithelial Stem Cell Model
Source: Front Genet. 2022 Feb 4;12:803683. doi: 10.3389/fgene.2021.803683 (PMC8854775; doi:10.3389/fgene.2021.803683)
Supplement: Supplementary file 4 [file DataSheet1.xlsx]

## Sheet: Overview
Supplementary Material: Partial monosomy 21 mirrors gene expression of trisomy 21 in a patient-derived neuroepithelial stem cells model
Table S1: Overview of cell samples with references
Table S2: RNA-Seq raw data of RD_P26 after QC
Table S3: Pathway analysis extracted from panther.org using DEGs of RD_P26
Table S4: RNA-Seq raw data of DSm after QC
Table S5: RNA-Seq raw data of DSB2 after QC
Table S6: RNA-Seq raw data of DSB3 after QC
Table S7: Down Syndrome risk genes
Table S8: Raw RNA-Seq without QC filtered for DS risk genes
Table S9: Raw RNA-Seq after QC marked for mirrored expression (shared protein-coding genes only)
Table S10: Gene overview for haploinsufficiency

## Sheet: Table S1
Table S1: Overview of cell samples with references
Name	Gender	Type	Reference	Karyotype	Stainings/Images	PluriTest
ALI9	female	iPSC	this study, Figure 1B	yes	NANOG, OCT4, E-CAD	no
		NESC	this study, Figure 1C	yes	PLZF, NESTIN, SOX2	no
DSB2	male	iPSC	Sobol et al., 2019	yes	OCT4, SSEA4, NANOG, TRA-81	yes
		NESC	Sobol et al., 2019	yes	NESTIN, PAX6, TUBB3, GFAP, VIM	no
DSB3	female	iPSC	Sobol et al., 2019	yes	OCT4, SSEA4, NANOG, TRA-81	yes
		NESC	Sobol et al., 2019	yes	NESTIN, PAX6, TUBB3, GFAP, VIM	no
CTRL7	male	iPSC	Kele et al., 2016	yes	OCT4, TRA1-81, NANOG, TRA1-60,	yes
		NESC	Lam et al., 2019	yes	TUBB3, NRXN1, ZO1, NESTIN, PLZF, SOX2	yes
CTRL9	male	iPSC	Uhlin et al., 2017	yes	BF, OCT4, NANOG, SSEA4, SOX2	yes
		NESC	Lundin et al., 2018	no	BF, SLC1A3, SOX1, SOX2, Nestin	no
CTRL11	female	iPSC	this study, Figure S2A	no	NANOG, OCT4	no
		NESC	this study, Figure S2B	no	NESTIN, SOX2, PLZF	no

## Sheet: Table S2
Table S2: RNA-Seq raw data of RD_P26 after QC
ENSG	baseMean	log2FoldChange	lfcSE	stat	pvalue	padj	Patient	Chromosome.scaffold.name	Gene.start..bp.	Gene.end..bp.	Karyotype.band	Gene.name	HGNC.symbol	Gene.type	FoldChange	PValAdjusted	PValNONAdjusted	DeltaLowExpr	ExpressionPatternVSCtrl	Position	logicalProteinType	CoordStart_KB	CoordStart_MB
ENSG00000000003	3204.69	0.104261	0.107987	0.965494	0.334297	0.641787	ALI09	X	100627108	100639991	q22.1	TSPAN6	TSPAN6	protein_coding	1.07494	non-significant	non-significant	TRUE	unchanged	Unaffected	TRUE	100627	100.627
ENSG00000000419	749.154	-0.145509	0.0994064	-1.46378	0.143253	0.410934	ALI09	20	50934867	50958555	q13.13	DPM1	DPM1	protein_coding	0.90406	non-significant	non-significant	TRUE	unchanged	Unaffected	TRUE	50934.9	50.9349
ENSG00000000457	301.656	0.0952476	0.175601	0.542409	0.587537	0.827079	ALI09	1	169849631	169894267	q24.2	SCYL3	SCYL3	protein_coding	1.06825	non-significant	non-significant	TRUE	unchanged	Unaffected	TRUE	169850	169.85
ENSG00000000460	639.229	-0.355005	0.0851426	-4.16953	3.05225e-05	0.000585652	ALI09	1	169662007	169854080	q24.2	C1orf112	C1orf112	protein_coding	0.781867	significant	significant	TRUE	unchanged	Unaffected	TRUE	169662	169.662
ENSG00000001036	1285.9	-0.17883	0.156803	-1.14047	0.254088	0.561452	ALI09	6	143494812	143511720	q24.2	FUCA2	FUCA2	protein_coding	0.883419	non-significant	non-significant	TRUE	unchanged	Unaffected	TRUE	143495	143.495
ENSG00000001084	633.162	-0.0813411	0.147539	-0.55132	0.581414	0.82349	ALI09	6	53497341	53616970	p12.1	GCLC	GCLC	protein_coding	0.945179	non-significant	non-significant	TRUE	unchanged	Unaffected	TRUE	53497.3	53.4973
ENSG00000001167	1519.02	-0.00492282	0.0870271	-0.0565666	0.95489	0.984464	ALI09	6	41072945	41099976	p21.1	NFYA	NFYA	protein_coding	0.996594	non-significant	non-significant	TRUE	unchanged	Unaffected	TRUE	41072.9	41.0729
ENSG00000001460	127.429	0.175988	0.18607	0.945815	0.344243	0.650626	ALI09	1	24356999	24416934	p36.11	STPG1	STPG1	protein_coding	1.12974	non-significant	non-significant	TRUE	unchanged	Unaffected	TRUE	24357	24.357
ENSG00000001461	167.332	0.57674	0.222903	2.5874	0.00967041	0.0694806	ALI09	1	24415802	24472976	p36.11	NIPAL3	NIPAL3	protein_coding	1.49147	non-significant	significant	FALSE	upregulated	Unaffected	TRUE	24415.8	24.4158
ENSG00000001497	1132.48	-0.00350982	0.10513	-0.0333855	0.973367	0.991727	ALI09	X	65438549	65534810	q12	LAS1L	LAS1L	protein_coding	0.99757	non-significant	non-significant	TRUE	unchanged	Unaffected	TRUE	65438.5	65.4385
ENSG00000001561	142.162	-0.28819	0.175633	-1.64087	0.100824	0.33394	ALI09	6	46129989	46146688	p21.1	ENPP4	ENPP4	protein_coding	0.818929	non-significant	non-significant	TRUE	unchanged	Unaffected	TRUE	46130	46.13
ENSG00000001617	52.4155	0.560246	0.414851	1.35047	0.176864	0.461928	ALI09	3	50155045	50189075	p21.31	SEMA3F	SEMA3F	protein_coding	1.47452	non-significant	non-significant	FALSE	upregulated	Unaffected	TRUE	50155	50.155
ENSG00000001629	1033.72	-0.127561	0.178368	-0.715155	0.474513	0.755045	ALI09	7	92245974	92401383	q21.2	ANKIB1	ANKIB1	protein_coding	0.915378	non-significant	non-significant	TRUE	unchanged	Unaffected	TRUE	92246	92.246
ENSG00000001630	3844.34	-0.0650563	0.151824	-0.428498	0.668288	0.870735	ALI09	7	92112153	92134803	q21.2	CYP51A1	CYP51A1	protein_coding	0.955908	non-significant	non-significant	TRUE	unchanged	Unaffected	TRUE	92112.2	92.1122
ENSG00000001631	707.203	0.0858508	0.112871	0.760607	0.446892	0.736818	ALI09	7	92198969	92246166	q21.2	KRIT1	KRIT1	protein_coding	1.06131	non-significant	non-significant	TRUE	unchanged	Unaffected	TRUE	92199	92.199
ENSG00000002016	196.156	-0.159635	0.24387	-0.654593	0.51273	0.779427	ALI09	12	911736	990053	p13.33	RAD52	RAD52	protein_coding	0.895251	non-significant	non-significant	TRUE	unchanged	Unaffected	TRUE	911.736	0.911736
ENSG00000002330	250.771	-0.243797	0.361781	-0.673881	0.500387	0.771459	ALI09	11	64269830	64284704	q13.1	BAD	BAD	protein_coding	0.84452	non-significant	non-significant	TRUE	unchanged	Unaffected	TRUE	64269.8	64.2698
ENSG00000002549	947.796	0.218815	0.165661	1.32086	0.186547	0.475596	ALI09	4	17577192	17607972	p15.32	LAP3	LAP3	protein_coding	1.16378	non-significant	non-significant	TRUE	unchanged	Unaffected	TRUE	17577.2	17.5772
ENSG00000002586	3787.24	0.058146	0.108968	0.533604	0.593615	0.829953	ALI09	X	2691187	2741309	p22.33	CD99	CD99	protein_coding	1.04113	non-significant	non-significant	TRUE	unchanged	Unaffected	TRUE	2691.19	2.69119
ENSG00000002587	99.8965	4.43021	0.634854	6.97832	2.98738e-12	2.0692e-10	ALI09	4	11393150	11429564	p15.33	HS3ST1	HS3ST1	protein_coding	21.5589	significant	significant	FALSE	upregulated	Unaffected	TRUE	11393.1	11.3932
ENSG00000002746	21.5066	1.84274	0.659383	2.79464	0.00519582	0.0433958	ALI09	7	43112629	43566001	p14.1	HECW1	HECW1	protein_coding	3.5869	significant	significant	FALSE	upregulated	Unaffected	TRUE	43112.6	43.1126
ENSG00000002822	361.341	-0.453487	0.202703	-2.2372	0.0252733	0.137234	ALI09	7	1815793	2233243	p22.3	MAD1L1	MAD1L1	protein_coding	0.730276	non-significant	significant	FALSE	downregulated	Unaffected	TRUE	1815.79	1.81579
ENSG00000002834	3888.87	-0.21701	0.153677	-1.41212	0.157914	0.433536	ALI09	17	38869859	38921770	q12	LASP1	LASP1	protein_coding	0.860347	non-significant	non-significant	TRUE	unchanged	Unaffected	TRUE	38869.9	38.8699
ENSG00000002919	553.4	-0.256287	0.144019	-1.77954	0.0751511	0.280439	ALI09	17	48103357	48123601	q21.32	SNX11	SNX11	protein_coding	0.83724	non-significant	non-significant	TRUE	unchanged	Unaffected	TRUE	48103.4	48.1034
ENSG00000002933	12.6874	4.18683	0.596213	7.02237	2.18136e-12	1.55604e-10	ALI09	7	150800403	150805118	q36.1	TMEM176A	TMEM176A	protein_coding	18.2122	significant	significant	FALSE	upregulated	Unaffected	TRUE	150800	150.8
ENSG00000003056	2580.06	0.0550278	0.115349	0.477057	0.633321	0.852669	ALI09	12	8940361	8949761	p13.31	M6PR	M6PR	protein_coding	1.03888	non-significant	non-significant	TRUE	unchanged	Unaffected	TRUE	8940.36	8.94036
ENSG00000003096	498.719	0.0931286	0.12076	0.77119	0.440595	0.731847	ALI09	X	117897813	118117340	q24	KLHL13	KLHL13	protein_coding	1.06668	non-significant	non-significant	TRUE	unchanged	Unaffected	TRUE	117898	117.898
ENSG00000003137	42.7915	3.64869	0.65696	5.5539	2.79359e-08	1.07697e-06	ALI09	2	72129238	72148038	p13.2	CYP26B1	CYP26B1	protein_coding	12.542	significant	significant	FALSE	upregulated	Unaffected	TRUE	72129.2	72.1292
ENSG00000003147	139.869	-0.228262	0.239462	-0.953226	0.340475	0.646762	ALI09	7	8113184	8262687	p21.3	ICA1	ICA1	protein_coding	0.853663	non-significant	non-significant	TRUE	unchanged	Unaffected	TRUE	8113.18	8.11318
ENSG00000003249	195.293	0.658825	0.232876	2.82909	0.00466813	0.03974	ALI09	16	90004871	90019890	q24.3	DBNDD1	DBNDD1	protein_coding	1.5788	significant	significant	FALSE	upregulated	Unaffected	TRUE	90004.9	90.0049
ENSG00000003393	1402.61	0.0359277	0.125159	0.287057	0.774069	0.921631	ALI09	2	201700267	201780956	q33.1	ALS2	ALS2	protein_coding	1.02522	non-significant	non-significant	TRUE	unchanged	Unaffected	TRUE	201700	201.7
ENSG00000003400	7.81598	1.18409	0.936089	1.26494	0.205893	0.501568	ALI09	2	201182898	201229406	q33.1	CASP10	CASP10	protein_coding	2.27221	non-significant	non-significant	FALSE	upregulated	Unaffected	TRUE	201183	201.183
ENSG00000003402	853.067	0.415441	0.107353	3.86985	0.000108903	0.00177875	ALI09	2	201116154	201176687	q33.1	CFLAR	CFLAR	protein_coding	1.33371	significant	significant	FALSE	upregulated	Unaffected	TRUE	201116	201.116
ENSG00000003436	352.714	-0.183321	0.649764	-0.282134	0.777841	0.922778	ALI09	2	187464230	187565760	q32.1	TFPI	TFPI	protein_coding	0.880674	non-significant	non-significant	TRUE	unchanged	Unaffected	TRUE	187464	187.464
ENSG00000003509	278.532	-0.0684664	0.170836	-0.400773	0.688588	0.881249	ALI09	2	37231631	37253403	p22.2	NDUFAF7	NDUFAF7	protein_coding	0.953651	non-significant	non-significant	TRUE	unchanged	Unaffected	TRUE	37231.6	37.2316
ENSG00000003756	2511.05	-0.120727	0.156146	-0.773169	0.439422	0.731401	ALI09	3	50088919	50119021	p21.31	RBM5	RBM5	protein_coding	0.919724	non-significant	non-significant	TRUE	unchanged	Unaffected	TRUE	50088.9	50.0889
ENSG00000003987	38.4827	0.781354	0.432033	1.80855	0.0705204	0.269538	ALI09	8	17296794	17413528	p22	MTMR7	MTMR7	protein_coding	1.71874	non-significant	non-significant	FALSE	upregulated	Unaffected	TRUE	17296.8	17.2968
ENSG00000003989	198.857	-0.870152	0.183682	-4.73728	2.16601e-06	5.55191e-05	ALI09	8	17497088	17570573	p22	SLC7A2	SLC7A2	protein_coding	0.547089	significant	significant	FALSE	downregulated	Unaffected	TRUE	17497.1	17.4971
ENSG00000004059	1863.48	-0.0324864	0.113162	-0.28708	0.774051	0.921631	ALI09	7	127588386	127591700	q32.1	ARF5	ARF5	protein_coding	0.977734	non-significant	non-significant	TRUE	unchanged	Unaffected	TRUE	127588	127.588
ENSG00000004139	1118.05	-0.293427	0.173185	-1.6943	0.0902088	0.311765	ALI09	17	28364356	28404049	q11.2	SARM1	SARM1	protein_coding	0.815962	non-significant	non-significant	TRUE	unchanged	Unaffected	TRUE	28364.4	28.3644
ENSG00000004142	1985.36	-0.10509	0.0811317	-1.2953	0.195217	0.487855	ALI09	17	28346633	28357527	q11.2	POLDIP2	POLDIP2	protein_coding	0.929747	non-significant	non-significant	TRUE	unchanged	Unaffected	TRUE	28346.6	28.3466
ENSG00000004399	1614.79	0.652529	0.293332	2.22454	0.0261123	0.140489	ALI09	3	129555214	129606676	q22.1	PLXND1	PLXND1	protein_coding	1.57192	non-significant	significant	FALSE	upregulated	Unaffected	TRUE	129555	129.555
ENSG00000004455	2295.49	-0.0958378	0.0649123	-1.47642	0.139831	0.405327	ALI09	1	33007940	33080996	p35.1	AK2	AK2	protein_coding	0.935729	non-significant	non-significant	TRUE	unchanged	Unaffected	TRUE	33007.9	33.0079
ENSG00000004478	2265.87	-0.143483	0.16872	-0.850418	0.395093	0.697054	ALI09	12	2794970	2805423	p13.33	FKBP4	FKBP4	protein_coding	0.905331	non-significant	non-significant	TRUE	unchanged	Unaffected	TRUE	2794.97	2.79497
ENSG00000004487	7644.15	-0.131245	0.0979196	-1.34034	0.180135	0.46726	ALI09	1	23019443	23083689	p36.12	KDM1A	KDM1A	protein_coding	0.913043	non-significant	non-significant	TRUE	unchanged	Unaffected	TRUE	23019.4	23.0194
ENSG00000004534	1825.85	-0.0513741	0.0897631	-0.57233	0.567099	0.815272	ALI09	3	49940007	50100045	p21.31	RBM6	RBM6	protein_coding	0.965017	non-significant	non-significant	TRUE	unchanged	Unaffected	TRUE	49940	49.94
ENSG00000004660	90.9016	-0.50879	0.193867	-2.62442	0.00867956	0.0642753	ALI09	17	3860315	3894891	p13.2	CAMKK1	CAMKK1	protein_coding	0.702812	non-significant	significant	FALSE	downregulated	Unaffected	TRUE	3860.32	3.86031
ENSG00000004700	1097.24	0.216439	0.138645	1.56111	0.118499	0.3673	ALI09	12	21468910	21501669	p12.1	RECQL	RECQL	protein_coding	1.16186	non-significant	non-significant	TRUE	unchanged	Unaffected	TRUE	21468.9	21.4689
ENSG00000004766	488.994	0.132683	0.176366	0.752312	0.451863	0.740298	ALI09	7	93232340	93361123	q21.2	VPS50	VPS50	protein_coding	1.09633	non-significant	non-significant	TRUE	unchanged	Unaffected	TRUE	93232.3	93.2323
ENSG00000004776	11.3445	2.32837	0.402328	5.78725	7.15475e-09	3.0191e-07	ALI09	19	35754566	35758079	q13.12	HSPB6	HSPB6	protein_coding	5.02239	significant	significant	FALSE	upregulated	Unaffected	TRUE	35754.6	35.7546
ENSG00000004777	419.789	0.269782	0.36773	0.733641	0.463167	0.747196	ALI09	19	35774532	35788822	q13.12	ARHGAP33	ARHGAP33	protein_coding	1.20563	non-significant	non-significant	TRUE	unchanged	Unaffected	TRUE	35774.5	35.7745
ENSG00000004779	785.593	-0.145423	0.153304	-0.94859	0.342829	0.649169	ALI09	16	23581014	23596316	p12.2	NDUFAB1	NDUFAB1	protein_coding	0.904114	non-significant	non-significant	TRUE	unchanged	Unaffected	TRUE	23581	23.581
ENSG00000004799	54.1077	0.662005	0.45503	1.45486	0.145708	0.415414	ALI09	7	95583499	95596516	q21.3	PDK4	PDK4	protein_coding	1.58228	non-significant	non-significant	FALSE	upregulated	Unaffected	TRUE	95583.5	95.5835
ENSG00000004838	19.5185	-0.466741	0.53955	-0.865057	0.387008	0.689642	ALI09	3	50341110	50345732	p21.31	ZMYND10	ZMYND10	protein_coding	0.723597	non-significant	non-significant	FALSE	downregulated	Unaffected	TRUE	50341.1	50.3411
ENSG00000004864	2103.17	-0.19523	0.11445	-1.7058	0.0880454	0.307032	ALI09	7	96120220	96322147	q21.3	SLC25A13	SLC25A13	protein_coding	0.873434	non-significant	non-significant	TRUE	unchanged	Unaffected	TRUE	96120.2	96.1202
ENSG00000004866	762.155	-0.0454566	0.0780277	-0.58257	0.560183	0.811225	ALI09	7	116953238	117230176	q31.2	ST7	ST7	protein_coding	0.968983	non-significant	non-significant	TRUE	unchanged	Unaffected	TRUE	116953	116.953
ENSG00000004897	3022.67	0.0648121	0.117175	0.553122	0.58018	0.822733	ALI09	17	47117703	47189422	q21.32	CDC27	CDC27	protein_coding	1.04595	non-significant	non-significant	TRUE	unchanged	Unaffected	TRUE	47117.7	47.1177
ENSG00000004939	5.43266	-0.99591	0.676273	-1.47264	0.140847	0.406866	ALI09	17	44248390	44268141	q21.31	SLC4A1	SLC4A1	protein_coding	0.50142	non-significant	non-significant	FALSE	downregulated	Unaffected	TRUE	44248.4	44.2484
ENSG00000004948	47.8234	3.86819	0.59497	6.50148	7.95315e-11	4.50793e-09	ALI09	7	93424486	93574730	q21.3	CALCR	CALCR	protein_coding	14.6029	significant	significant	FALSE	upregulated	Unaffected	TRUE	93424.5	93.4245
ENSG00000004961	413.215	-0.0300069	0.100926	-0.297317	0.766225	0.918269	ALI09	X	11111301	11123086	p22.2	HCCS	HCCS	protein_coding	0.979416	non-significant	non-significant	TRUE	unchanged	Unaffected	TRUE	11111.3	11.1113
ENSG00000004975	1389.8	0.0138133	0.198837	0.0694707	0.944615	0.980668	ALI09	17	7225342	7234517	p13.1	DVL2	DVL2	protein_coding	1.00962	non-significant	non-significant	TRUE	unchanged	Unaffected	TRUE	7225.34	7.22534
ENSG00000005007	1511.64	-0.195246	0.160426	-1.21705	0.223585	0.526976	ALI09	19	18831959	18868230	p13.11	UPF1	UPF1	protein_coding	0.873424	non-significant	non-significant	TRUE	unchanged	Unaffected	TRUE	18832	18.832
ENSG00000005020	170.771	1.14619	0.280986	4.07919	4.51935e-05	0.000823457	ALI09	7	26667068	26995239	p15.2	SKAP2	SKAP2	protein_coding	2.21329	significant	significant	FALSE	upregulated	Unaffected	TRUE	26667.1	26.6671
ENSG00000005022	4600.79	-0.0554341	0.0874482	-0.633908	0.526141	0.789508	ALI09	X	119468422	119471396	q24	SLC25A5	SLC25A5	protein_coding	0.962305	non-significant	non-significant	TRUE	unchanged	Unaffected	TRUE	119468	119.468
ENSG00000005059	212.798	0.919669	0.140519	6.54479	5.95774e-11	3.48038e-09	ALI09	4	109560209	109688719	q25	MCUB	MCUB	protein_coding	1.89168	significant	significant	FALSE	upregulated	Unaffected	TRUE	109560	109.56
ENSG00000005075	818.181	-0.0753199	0.170064	-0.442892	0.657844	0.865894	ALI09	7	102473118	102478907	q22.1	POLR2J	POLR2J	protein_coding	0.949132	non-significant	non-significant	TRUE	unchanged	Unaffected	TRUE	102473	102.473
ENSG00000005100	1190.54	-0.40833	0.0924623	-4.41618	1.00462e-05	0.000219467	ALI09	17	5440917	5468982	p13.2	DHX33	DHX33	protein_coding	0.753495	significant	significant	TRUE	unchanged	Unaffected	TRUE	5440.92	5.44092
ENSG00000005102	40.8293	4.97467	0.442857	11.2331	2.80367e-29	6.99982e-27	ALI09	17	43640389	43661922	q21.31	MEOX1	MEOX1	protein_coding	31.443	significant	significant	FALSE	upregulated	Unaffected	TRUE	43640.4	43.6404
ENSG00000005108	612.156	2.19533	0.187476	11.7099	1.13352e-31	3.39602e-29	ALI09	7	11370365	11832198	p21.3	THSD7A	THSD7A	protein_coding	4.57994	significant	significant	FALSE	upregulated	Unaffected	TRUE	11370.4	11.3704
ENSG00000005156	2153.69	-0.320484	0.138376	-2.31604	0.0205562	0.119122	ALI09	17	34980512	35009743	q12	LIG3	LIG3	protein_coding	0.800801	non-significant	significant	TRUE	unchanged	Unaffected	TRUE	34980.5	34.9805
ENSG00000005175	1070.5	0.00286634	0.150023	0.019106	0.984757	0.995748	ALI09	12	47661249	47706030	q13.11	RPAP3	RPAP3	protein_coding	1.00199	non-significant	non-significant	TRUE	unchanged	Unaffected	TRUE	47661.2	47.6612
ENSG00000005187	7.72876	-0.155011	0.731177	-0.212002	0.832106	0.941965	ALI09	16	20610243	20797581	p12.3	ACSM3	ACSM3	protein_coding	0.898126	non-significant	non-significant	TRUE	unchanged	Unaffected	TRUE	20610.2	20.6102
ENSG00000005189	197.598	0.315381	0.143137	2.20336	0.0275695	0.14597	ALI09	16	20806429	20849665	p12.3	REXO5	REXO5	protein_coding	1.24434	non-significant	significant	TRUE	unchanged	Unaffected	TRUE	20806.4	20.8064
ENSG00000005194	2102.31	-0.047641	0.09192	-0.518287	0.604258	0.835463	ALI09	16	57428187	57447420	q21	CIAPIN1	CIAPIN1	protein_coding	0.967517	non-significant	non-significant	TRUE	unchanged	Unaffected	TRUE	57428.2	57.4282
ENSG00000005206	290.503	0.203276	0.315364	0.644576	0.519202	0.783687	ALI09	19	2328615	2355095	p13.3	SPPL2B	SPPL2B	protein_coding	1.15131	non-significant	non-significant	TRUE	unchanged	Unaffected	TRUE	2328.61	2.32862
ENSG00000005238	418.623	0.281006	0.197655	1.4217	0.155114	0.42973	ALI09	9	35104112	35116341	p13.3	FAM214B	FAM214B	protein_coding	1.21504	non-significant	non-significant	TRUE	unchanged	Unaffected	TRUE	35104.1	35.1041
ENSG00000005243	37.2083	0.8271	0.273543	3.02365	0.00249742	0.0241253	ALI09	17	48026167	48038030	q21.32	COPZ2	COPZ2	protein_coding	1.77412	significant	significant	FALSE	upregulated	Unaffected	TRUE	48026.2	48.0262
ENSG00000005249	529.936	-0.392892	0.111661	-3.5186	0.000433823	0.00571132	ALI09	7	107044705	107161811	q22.3	PRKAR2B	PRKAR2B	protein_coding	0.761601	significant	significant	TRUE	unchanged	Unaffected	TRUE	107045	107.045
ENSG00000005302	734.989	-0.163765	0.110082	-1.48766	0.136839	0.400594	ALI09	X	11758159	11775772	p22.2	MSL3	MSL3	protein_coding	0.892692	non-significant	non-significant	TRUE	unchanged	Unaffected	TRUE	11758.2	11.7582
ENSG00000005339	3028.41	-0.20763	0.183428	-1.13195	0.257657	0.565283	ALI09	16	3725054	3880713	p13.3	CREBBP	CREBBP	protein_coding	0.865958	non-significant	non-significant	TRUE	unchanged	Unaffected	TRUE	3725.05	3.72505
ENSG00000005379	176.842	-0.127778	0.330602	-0.386502	0.699125	0.887262	ALI09	17	58301228	58328795	q22	TSPOAP1	TSPOAP1	protein_coding	0.91524	non-significant	non-significant	TRUE	unchanged	Unaffected	TRUE	58301.2	58.3012
ENSG00000005436	351.009	-0.475124	0.233	-2.03916	0.0414344	0.19052	ALI09	2	75652000	75710985	p12	GCFC2	GCFC2	protein_coding	0.719405	non-significant	significant	FALSE	downregulated	Unaffected	TRUE	75652	75.652
ENSG00000005448	703.217	0.195749	0.13993	1.39891	0.16184	0.439543	ALI09	2	74421678	74425755	p13.1	WDR54	WDR54	protein_coding	1.14532	non-significant	non-significant	TRUE	unchanged	Unaffected	TRUE	74421.7	74.4217
ENSG00000005469	194.371	-0.286824	0.332546	-0.86251	0.388407	0.690833	ALI09	7	87345664	87399794	q21.12	CROT	CROT	protein_coding	0.819705	non-significant	non-significant	TRUE	unchanged	Unaffected	TRUE	87345.7	87.3457
ENSG00000005471	46.6837	-0.00350178	0.504778	-0.00693727	0.994465	0.998291	ALI09	7	87401696	87480435	q21.12	ABCB4	ABCB4	protein_coding	0.997576	non-significant	non-significant	TRUE	unchanged	Unaffected	TRUE	87401.7	87.4017
ENSG00000005483	3353.97	0.471169	0.174688	2.6972	0.00699243	0.0542729	ALI09	7	105014190	105115019	q22.3	KMT2E	KMT2E	protein_coding	1.38623	non-significant	significant	FALSE	upregulated	Unaffected	TRUE	105014	105.014
ENSG00000005486	1317.59	-0.027255	0.129291	-0.210804	0.83304	0.942343	ALI09	7	75842602	75888926	q11.23	RHBDD2	RHBDD2	protein_coding	0.981286	non-significant	non-significant	TRUE	unchanged	Unaffected	TRUE	75842.6	75.8426
ENSG00000005513	69.8668	-2.03806	0.300869	-6.77392	1.25343e-11	8.03881e-10	ALI09	16	981770	986979	p13.3	SOX8	SOX8	protein_coding	0.243491	significant	significant	FALSE	downregulated	Unaffected	TRUE	981.77	0.98177
ENSG00000005700	1544.9	-0.0170758	0.117075	-0.145854	0.884037	0.960392	ALI09	6	82169986	82247754	q14.1	IBTK	IBTK	protein_coding	0.988234	non-significant	non-significant	TRUE	unchanged	Unaffected	TRUE	82170	82.17
ENSG00000005801	934.086	-0.285031	0.148648	-1.91749	0.0551751	0.230826	ALI09	11	3339261	3379222	p15.4	ZNF195	ZNF195	protein_coding	0.820724	non-significant	non-significant	TRUE	unchanged	Unaffected	TRUE	3339.26	3.33926
ENSG00000005810	1762.58	0.125601	0.147686	0.850459	0.39507	0.697054	ALI09	13	77044657	77327094	q22.3	MYCBP2	MYCBP2	protein_coding	1.09096	non-significant	non-significant	TRUE	unchanged	Unaffected	TRUE	77044.7	77.0447
ENSG00000005812	604.237	0.284647	0.147147	1.93444	0.0530594	0.22471	ALI09	13	76992598	77027195	q22.3	FBXL3	FBXL3	protein_coding	1.21811	non-significant	non-significant	TRUE	unchanged	Unaffected	TRUE	76992.6	76.9926
ENSG00000005844	12.2618	-0.410351	0.816243	-0.502732	0.615153	0.841636	ALI09	16	30472658	30523567	p11.2	ITGAL	ITGAL	protein_coding	0.75244	non-significant	non-significant	TRUE	unchanged	Unaffected	TRUE	30472.7	30.4727
ENSG00000005882	492.169	0.262782	0.175118	1.5006	0.133459	0.394379	ALI09	17	50094737	50112152	q21.33	PDK2	PDK2	protein_coding	1.19979	non-significant	non-significant	TRUE	unchanged	Unaffected	TRUE	50094.7	50.0947
ENSG00000005884	258.747	0.932807	0.402294	2.31872	0.0204101	0.118638	ALI09	17	50055968	50090481	q21.33	ITGA3	ITGA3	protein_coding	1.90899	non-significant	significant	FALSE	upregulated	Unaffected	TRUE	50056	50.056
ENSG00000005889	904.506	0.268981	0.240209	1.11978	0.262809	0.571687	ALI09	X	24149173	24216255	p22.11	ZFX	ZFX	protein_coding	1.20496	non-significant	non-significant	TRUE	unchanged	Unaffected	TRUE	24149.2	24.1492
ENSG00000005893	1855.27	-0.0199956	0.11197	-0.178579	0.858268	0.950942	ALI09	X	120426148	120469365	q24	LAMP2	LAMP2	protein_coding	0.986236	non-significant	non-significant	TRUE	unchanged	Unaffected	TRUE	120426	120.426
ENSG00000005961	25.8075	-0.177514	0.383942	-0.462346	0.643833	0.858062	ALI09	17	44372180	44389649	q21.31	ITGA2B	ITGA2B	protein_coding	0.884225	non-significant	non-significant	TRUE	unchanged	Unaffected	TRUE	44372.2	44.3722
ENSG00000006007	1809.46	0.0646695	0.126292	0.512062	0.608608	0.838013	ALI09	16	19501693	19522123	p12.3	GDE1	GDE1	protein_coding	1.04585	non-significant	non-significant	TRUE	unchanged	Unaffected	TRUE	19501.7	19.5017
ENSG00000006015	118.006	-0.660873	0.313414	-2.10862	0.034977	0.171869	ALI09	19	18588685	18592337	p13.11	REX1BD	REX1BD	protein_coding	0.632495	non-significant	significant	FALSE	downregulated	Unaffected	TRUE	18588.7	18.5887
ENSG00000006025	78.8428	-0.30663	0.306798	-0.999455	0.317574	0.625309	ALI09	17	47807372	47821834	q21.32	OSBPL7	OSBPL7	protein_coding	0.808528	non-significant	non-significant	TRUE	unchanged	Unaffected	TRUE	47807.4	47.8074
ENSG00000006042	2399.29	-0.433056	0.149774	-2.8914	0.00383528	0.034082	ALI09	17	32927910	32945106	q11.2	TMEM98	TMEM98	protein_coding	0.740691	significant	significant	FALSE	downregulated	Unaffected	TRUE	32927.9	32.9279
ENSG00000006047	26.8482	-1.03394	0.580868	-1.78	0.0750767	0.280289	ALI09	17	7288263	7294639	p13.1	YBX2	YBX2	protein_coding	0.488374	non-significant	non-significant	FALSE	downregulated	Unaffected	TRUE	7288.26	7.28826
ENSG00000006062	146.165	-0.492506	0.290223	-1.69699	0.0896981	0.310728	ALI09	17	45263119	45317029	q21.31	MAP3K14	MAP3K14	protein_coding	0.710789	non-significant	non-significant	FALSE	downregulated	Unaffected	TRUE	45263.1	45.2631
ENSG00000006071	10.6253	0.0545153	0.741057	0.0735642	0.941357	0.979485	ALI09	11	17392498	17476879	p15.1	ABCC8	ABCC8	protein_coding	1.03851	non-significant	non-significant	TRUE	unchanged	Unaffected	TRUE	17392.5	17.3925
ENSG00000006118	1048.09	-0.215373	0.289526	-0.743882	0.456948	0.743056	ALI09	11	60924460	60937159	q12.2	TMEM132A	TMEM132A	protein_coding	0.861323	non-significant	non-significant	TRUE	unchanged	Unaffected	TRUE	60924.5	60.9245
ENSG00000006125	9331.91	0.0700332	0.082891	0.844882	0.398177	0.699705	ALI09	17	35578046	35726413	q12	AP2B1	AP2B1	protein_coding	1.04974	non-significant	non-significant	TRUE	unchanged	Unaffected	TRUE	35578	35.578
ENSG00000006128	17.8028	3.16669	0.599342	5.28361	1.26664e-07	4.31232e-06	ALI09	7	97732084	97740472	q21.3	TAC1	TAC1	protein_coding	8.97983	significant	significant	FALSE	upregulated	Unaffected	TRUE	97732.1	97.7321
ENSG00000006194	627.743	-0.165245	0.141631	-1.16673	0.24332	0.549763	ALI09	16	3263800	3301401	p13.3	ZNF263	ZNF263	protein_coding	0.891777	non-significant	non-significant	TRUE	unchanged	Unaffected	TRUE	3263.8	3.2638
ENSG00000006210	352.315	-0.500516	0.216207	-2.31499	0.0206134	0.119388	ALI09	16	57372477	57385044	q21	CX3CL1	CX3CL1	protein_coding	0.706854	non-significant	significant	FALSE	downregulated	Unaffected	TRUE	57372.5	57.3725
ENSG00000006282	274.758	0.593447	0.324437	1.82916	0.0673755	0.261958	ALI09	17	50543058	50555852	q21.33	SPATA20	SPATA20	protein_coding	1.50885	non-significant	non-significant	FALSE	upregulated	Unaffected	TRUE	50543.1	50.5431
ENSG00000006283	124.821	0.695175	0.256837	2.70668	0.00679606	0.0530629	ALI09	17	50560715	50627474	q21.33	CACNA1G	CACNA1G	protein_coding	1.61908	non-significant	significant	FALSE	upregulated	Unaffected	TRUE	50560.7	50.5607
ENSG00000006327	146.012	-1.82118	0.516307	-3.52733	0.000419781	0.00557899	ALI09	16	3018445	3022383	p13.3	TNFRSF12A	TNFRSF12A	protein_coding	0.282989	significant	significant	FALSE	downregulated	Unaffected	TRUE	3018.45	3.01844
ENSG00000006432	557.032	-0.0929079	0.146098	-0.63593	0.524822	0.788606	ALI09	14	70722526	70809534	q24.2	MAP3K9	MAP3K9	protein_coding	0.937631	non-significant	non-significant	TRUE	unchanged	Unaffected	TRUE	70722.5	70.7225
ENSG00000006451	1342.76	0.0322706	0.0866401	0.372467	0.709545	0.892597	ALI09	7	39623565	39708120	p14.1	RALA	RALA	protein_coding	1.02262	non-significant	non-significant	TRUE	unchanged	Unaffected	TRUE	39623.6	39.6236
ENSG00000006453	46.867	-0.365389	0.300506	-1.21591	0.224017	0.527165	ALI09	7	98291650	98401090	q22.1	BAIAP2L1	BAIAP2L1	protein_coding	0.776259	non-significant	non-significant	TRUE	unchanged	Unaffected	TRUE	98291.6	98.2917
ENSG00000006459	413.139	-0.059019	0.30917	-0.190895	0.848608	0.947809	ALI09	7	140084746	140176983	q34	KDM7A	KDM7A	protein_coding	0.959917	non-significant	non-significant	TRUE	unchanged	Unaffected	TRUE	140085	140.085
ENSG00000006468	1022.05	0.0622365	0.133716	0.465438	0.641618	0.857265	ALI09	7	13891229	13991425	p21.2	ETV1	ETV1	protein_coding	1.04408	non-significant	non-significant	TRUE	unchanged	Unaffected	TRUE	13891.2	13.8912
ENSG00000006530	788.506	-0.0829967	0.141575	-0.586238	0.557715	0.809776	ALI09	7	141551278	141655244	q34	AGK	AGK	protein_coding	0.944095	non-significant	non-significant	TRUE	unchanged	Unaffected	TRUE	141551	141.551
ENSG00000006534	42.0567	0.552355	0.352394	1.56744	0.117013	0.364795	ALI09	11	68008578	68029282	q13.2	ALDH3B1	ALDH3B1	protein_coding	1.46648	non-significant	non-significant	FALSE	upregulated	Unaffected	TRUE	68008.6	68.0086
ENSG00000006576	598.43	0.336799	0.189954	1.77306	0.0762192	0.282542	ALI09	7	77798792	77957503	q11.23	PHTF2	PHTF2	protein_coding	1.26295	non-significant	non-significant	FALSE	upregulated	Unaffected	TRUE	77798.8	77.7988
ENSG00000006607	940.006	0.107096	0.148582	0.720787	0.47104	0.75266	ALI09	2	241356285	241494841	q37.3	FARP2	FARP2	protein_coding	1.07706	non-significant	non-significant	TRUE	unchanged	Unaffected	TRUE	241356	241.356
ENSG00000006625	1117.78	-0.104993	0.0646847	-1.62315	0.104558	0.341822	ALI09	7	30496621	30504841	p14.3	GGCT	GGCT	protein_coding	0.92981	non-significant	non-significant	TRUE	unchanged	Unaffected	TRUE	30496.6	30.4966
ENSG00000006634	1206.31	0.123246	0.141441	0.87136	0.383558	0.686815	ALI09	7	87876216	87909553	q21.12	DBF4	DBF4	protein_coding	1.08918	non-significant	non-significant	TRUE	unchanged	Unaffected	TRUE	87876.2	87.8762
ENSG00000006638	16.5194	-0.587861	0.396897	-1.48114	0.138569	0.403456	ALI09	19	3594507	3606875	p13.3	TBXA2R	TBXA2R	protein_coding	0.665329	non-significant	non-significant	FALSE	downregulated	Unaffected	TRUE	3594.51	3.59451
ENSG00000006652	950.082	-0.505032	0.271288	-1.86161	0.0626582	0.249965	ALI09	7	112422887	112481017	q31.1	IFRD1	IFRD1	protein_coding	0.704645	non-significant	non-significant	FALSE	downregulated	Unaffected	TRUE	112423	112.423
ENSG00000006695	324.135	-0.0930319	0.110616	-0.841035	0.400329	0.701336	ALI09	17	14069490	14231736	p12	COX10	COX10	protein_coding	0.93755	non-significant	non-significant	TRUE	unchanged	Unaffected	TRUE	14069.5	14.0695
ENSG00000006704	661.924	-0.339124	0.233258	-1.45386	0.145986	0.41598	ALI09	7	74453790	74602605	q11.23	GTF2IRD1	GTF2IRD1	protein_coding	0.790521	non-significant	non-significant	TRUE	unchanged	Unaffected	TRUE	74453.8	74.4538
ENSG00000006712	1521.4	0.11838	0.0842633	1.40488	0.160056	0.436785	ALI09	19	39385629	39391154	q13.2	PAF1	PAF1	protein_coding	1.08552	non-significant	non-significant	TRUE	unchanged	Unaffected	TRUE	39385.6	39.3856
ENSG00000006715	1444.25	0.166097	0.128446	1.29313	0.195966	0.488504	ALI09	7	38722974	38932394	p14.1	VPS41	VPS41	protein_coding	1.12202	non-significant	non-significant	TRUE	unchanged	Unaffected	TRUE	38723	38.723
ENSG00000006740	169.105	1.10802	0.18633	5.94652	2.73898e-09	1.24603e-07	ALI09	17	12789498	12991643	p12	ARHGAP44	ARHGAP44	protein_coding	2.15549	significant	significant	FALSE	upregulated	Unaffected	TRUE	12789.5	12.7895
ENSG00000006744	1601.85	0.221828	0.157966	1.40428	0.160236	0.43688	ALI09	17	12991612	13018065	p12	ELAC2	ELAC2	protein_coding	1.16621	non-significant	non-significant	TRUE	unchanged	Unaffected	TRUE	12991.6	12.9916
ENSG00000006756	234.815	0.754501	0.309966	2.43414	0.0149271	0.0953263	ALI09	X	2903972	2929349	p22.33	ARSD	ARSD	protein_coding	1.68705	non-significant	significant	FALSE	upregulated	Unaffected	TRUE	2903.97	2.90397
ENSG00000006757	255.661	0.748085	0.285414	2.62105	0.00876595	0.064755	ALI09	X	7898247	7927739	p22.31	PNPLA4	PNPLA4	protein_coding	1.67956	non-significant	significant	FALSE	upregulated	Unaffected	TRUE	7898.25	7.89825
ENSG00000006831	2159.44	-0.031917	0.0828853	-0.385074	0.700183	0.88757	ALI09	12	1688574	1788674	p13.33	ADIPOR2	ADIPOR2	protein_coding	0.97812	non-significant	non-significant	TRUE	unchanged	Unaffected	TRUE	1688.57	1.68857
ENSG00000006837	54.7687	0.272114	0.293956	0.925696	0.354604	0.660705	ALI09	5	134286350	134371047	q31.1	CDKL3	CDKL3	protein_coding	1.20758	non-significant	non-significant	TRUE	unchanged	Unaffected	TRUE	134286	134.286
ENSG00000007047	714.481	-0.193888	0.11412	-1.69898	0.0893232	0.309839	ALI09	19	45079288	45305284	q13.32	MARK4	MARK4	protein_coding	0.874247	non-significant	non-significant	TRUE	unchanged	Unaffected	TRUE	45079.3	45.0793
ENSG00000007062	2409.69	-0.103566	0.198489	-0.521773	0.601829	0.834104	ALI09	4	15963076	16084378	p15.32	PROM1	PROM1	protein_coding	0.93073	non-significant	non-significant	TRUE	unchanged	Unaffected	TRUE	15963.1	15.9631
ENSG00000007080	349.119	-0.171887	0.405357	-0.424037	0.671539	0.872049	ALI09	19	17933015	17943991	p13.11	CCDC124	CCDC124	protein_coding	0.887681	non-significant	non-significant	TRUE	unchanged	Unaffected	TRUE	17933	17.933
ENSG00000007129	14.3986	1.08978	0.701978	1.55243	0.120558	0.371434	ALI09	19	41549518	41586844	q13.2	CEACAM21	CEACAM21	protein_coding	2.12841	non-significant	non-significant	FALSE	upregulated	Unaffected	TRUE	41549.5	41.5495
ENSG00000007168	5707.35	-0.00788773	0.0752259	-0.104854	0.916492	0.970545	ALI09	17	2593210	2685615	p13.3	PAFAH1B1	PAFAH1B1	protein_coding	0.994548	non-significant	non-significant	TRUE	unchanged	Unaffected	TRUE	2593.21	2.59321
ENSG00000007171	15.2407	-0.3363	0.372103	-0.903781	0.366112	0.671822	ALI09	17	27756766	27800529	q11.2	NOS2	NOS2	protein_coding	0.79207	non-significant	non-significant	TRUE	unchanged	Unaffected	TRUE	27756.8	27.7568
ENSG00000007174	21.6019	0.0460546	0.477954	0.0963579	0.923236	0.972775	ALI09	17	11598470	11969748	p12	DNAH9	DNAH9	protein_coding	1.03244	non-significant	non-significant	TRUE	unchanged	Unaffected	TRUE	11598.5	11.5985
ENSG00000007202	5930.78	-0.0174001	0.0874353	-0.199006	0.842258	0.945505	ALI09	17	28614446	28645454	q11.2	KIAA0100	KIAA0100	protein_coding	0.988012	non-significant	non-significant	TRUE	unchanged	Unaffected	TRUE	28614.4	28.6144
ENSG00000007237	65.6813	0.0786407	0.53425	0.147198	0.882976	0.95996	ALI09	17	9910606	10198606	p13.1	GAS7	GAS7	protein_coding	1.05602	non-significant	non-significant	TRUE	unchanged	Unaffected	TRUE	9910.61	9.91061
ENSG00000007255	73.71	0.278903	0.392289	0.710963	0.477107	0.756589	ALI09	19	45162928	45178237	q13.32	TRAPPC6A	TRAPPC6A	protein_coding	1.21327	non-significant	non-significant	TRUE	unchanged	Unaffected	TRUE	45162.9	45.1629
ENSG00000007341	258.113	0.217328	0.154417	1.4074	0.159307	0.435719	ALI09	1	112523514	112620825	p13.2	ST7L	ST7L	protein_coding	1.16258	non-significant	non-significant	TRUE	unchanged	Unaffected	TRUE	112524	112.524
ENSG00000007350	136.477	3.52178	0.326031	10.802	3.36887e-27	7.76395e-25	ALI09	X	154295795	154330350	q28	TKTL1	TKTL1	protein_coding	11.4858	significant	significant	FALSE	upregulated	Unaffected	TRUE	154296	154.296
ENSG00000007372	1240.4	-0.158162	0.594447	-0.266066	0.790188	0.927244	ALI09	11	31784779	31817961	p13	PAX6	PAX6	protein_coding	0.896166	non-significant	non-significant	TRUE	unchanged	Unaffected	TRUE	31784.8	31.7848
ENSG00000007376	156.722	-0.832598	0.413459	-2.01374	0.0440372	0.198406	ALI09	16	784974	788397	p13.3	RPUSD1	RPUSD1	protein_coding	0.561517	non-significant	significant	FALSE	downregulated	Unaffected	TRUE	784.974	0.784974
ENSG00000007384	216.591	-0.0637456	0.289198	-0.220422	0.825542	0.939444	ALI09	16	58059	76355	p13.3	RHBDF1	RHBDF1	protein_coding	0.956777	non-significant	non-significant	TRUE	unchanged	Unaffected	TRUE	58.059	0.058059
ENSG00000007392	1026.8	-0.178553	0.0766155	-2.33051	0.0197792	0.116063	ALI09	16	188969	229463	p13.3	LUC7L	LUC7L	protein_coding	0.883589	non-significant	significant	TRUE	unchanged	Unaffected	TRUE	188.969	0.188969
ENSG00000007402	367.995	-0.645954	0.204032	-3.16594	0.00154581	0.0163484	ALI09	3	50362613	50504244	p21.31	CACNA2D2	CACNA2D2	protein_coding	0.63907	significant	significant	FALSE	downregulated	Unaffected	TRUE	50362.6	50.3626
ENSG00000007516	135.429	0.306574	0.442272	0.69318	0.488197	0.764883	ALI09	16	1333638	1349441	p13.3	BAIAP3	BAIAP3	protein_coding	1.23677	non-significant	non-significant	TRUE	unchanged	Unaffected	TRUE	1333.64	1.33364
ENSG00000007520	363.415	-0.0447213	0.346886	-0.128922	0.897419	0.963869	ALI09	16	1349240	1351878	p13.3	TSR3	TSR3	protein_coding	0.969477	non-significant	non-significant	TRUE	unchanged	Unaffected	TRUE	1349.24	1.34924
ENSG00000007541	340.599	-0.12307	0.26429	-0.465664	0.641456	0.857222	ALI09	16	566995	584109	p13.3	PIGQ	PIGQ	protein_coding	0.918231	non-significant	non-significant	TRUE	unchanged	Unaffected	TRUE	566.995	0.566995
ENSG00000007545	946.345	0.0215094	0.174342	0.123375	0.90181	0.965338	ALI09	16	1612337	1677908	p13.3	CRAMP1	CRAMP1	protein_coding	1.01502	non-significant	non-significant	TRUE	unchanged	Unaffected	TRUE	1612.34	1.61234
ENSG00000007866	888.925	-0.367873	0.170902	-2.15254	0.0313547	0.159682	ALI09	6	35473597	35497079	p21.31	TEAD3	TEAD3	protein_coding	0.774924	non-significant	significant	TRUE	unchanged	Unaffected	TRUE	35473.6	35.4736
ENSG00000007923	1446	-0.0984509	0.0979956	-1.00465	0.315067	0.623168	ALI09	1	6634168	6701924	p36.31	DNAJC11	DNAJC11	protein_coding	0.934035	non-significant	non-significant	TRUE	unchanged	Unaffected	TRUE	6634.17	6.63417
ENSG00000007944	76.5227	0.432808	0.199542	2.16901	0.030082	0.154969	ALI09	6	16129086	16148248	p22.3	MYLIP	MYLIP	protein_coding	1.34986	non-significant	significant	FALSE	upregulated	Unaffected	TRUE	16129.1	16.1291
ENSG00000007968	930.045	-0.166769	0.216158	-0.771514	0.440403	0.731847	ALI09	1	23506438	23531233	p36.12	E2F2	E2F2	protein_coding	0.890836	non-significant	non-significant	TRUE	unchanged	Unaffected	TRUE	23506.4	23.5064
ENSG00000008018	3723.2	0.0404928	0.143326	0.282523	0.777543	0.922669	ALI09	6	170535120	170553307	q27	PSMB1	PSMB1	protein_coding	1.02847	non-significant	non-significant	TRUE	unchanged	Unaffected	TRUE	170535	170.535
ENSG00000008056	61.1037	0.513741	0.243868	2.10664	0.0351491	0.172331	ALI09	X	47571901	47619857	p11.23	SYN1	SYN1	protein_coding	1.42775	non-significant	significant	FALSE	upregulated	Unaffected	TRUE	47571.9	47.5719
ENSG00000008083	2309.16	0.104635	0.139777	0.748585	0.454107	0.74136	ALI09	6	15246069	15522042	p22.3	JARID2	JARID2	protein_coding	1.07522	non-significant	non-significant	TRUE	unchanged	Unaffected	TRUE	15246.1	15.2461
ENSG00000008086	210.349	0.103516	0.263641	0.392642	0.694584	0.884928	ALI09	X	18425583	18653629	p22.13	CDKL5	CDKL5	protein_coding	1.07439	non-significant	non-significant	TRUE	unchanged	Unaffected	TRUE	18425.6	18.4256
ENSG00000008118	37.5247	-0.826328	0.333168	-2.48022	0.0131302	0.0872521	ALI09	1	209583714	209613939	q32.2	CAMK1G	CAMK1G	protein_coding	0.563963	non-significant	significant	FALSE	downregulated	Unaffected	TRUE	209584	209.584
ENSG00000008128	194.519	0.130957	0.281628	0.465	0.641931	0.85737	ALI09	1	1702379	1724357	p36.33	CDK11A	CDK11A	protein_coding	1.09502	non-significant	non-significant	TRUE	unchanged	Unaffected	TRUE	1702.38	1.70238
ENSG00000008130	1036.49	-0.022866	0.158058	-0.144669	0.884972	0.96091	ALI09	1	1751232	1780457	p36.33	NADK	NADK	protein_coding	0.984275	non-significant	non-significant	TRUE	unchanged	Unaffected	TRUE	1751.23	1.75123
ENSG00000008196	1610.36	0.579565	0.351789	1.64748	0.0994599	0.331028	ALI09	6	50818723	50847619	p12.3	TFAP2B	TFAP2B	protein_coding	1.4944	non-significant	non-significant	FALSE	upregulated	Unaffected	TRUE	50818.7	50.8187
ENSG00000008226	16.1792	-1.78719	0.572635	-3.121	0.00180236	0.0184746	ALI09	3	38039205	38124025	p22.2	DLEC1	DLEC1	protein_coding	0.289735	significant	significant	FALSE	downregulated	Unaffected	TRUE	38039.2	38.0392
ENSG00000008256	559.107	0.0384933	0.111951	0.343841	0.730966	0.902486	ALI09	7	6161776	6272644	p22.1	CYTH3	CYTH3	protein_coding	1.02704	non-significant	non-significant	TRUE	unchanged	Unaffected	TRUE	6161.78	6.16178
ENSG00000008277	363.248	-0.176274	0.150806	-1.16888	0.242452	0.548867	ALI09	7	87934143	88202889	q21.12	ADAM22	ADAM22	protein_coding	0.884986	non-significant	non-significant	TRUE	unchanged	Unaffected	TRUE	87934.1	87.9341
ENSG00000008282	1208.75	0.50591	0.127502	3.96786	7.25204e-05	0.00123953	ALI09	7	106090505	106112576	q22.3	SYPL1	SYPL1	protein_coding	1.42002	significant	significant	FALSE	upregulated	Unaffected	TRUE	106091	106.091
ENSG00000008283	196.688	-0.815821	0.179903	-4.53479	5.76598e-06	0.000134211	ALI09	17	63432304	63446354	q23.3	CYB561	CYB561	protein_coding	0.568085	significant	significant	FALSE	downregulated	Unaffected	TRUE	63432.3	63.4323
ENSG00000008294	5380.35	0.236901	0.16869	1.40435	0.160213	0.436873	ALI09	17	50962174	51120868	q21.33	SPAG9	SPAG9	protein_coding	1.17846	non-significant	non-significant	TRUE	unchanged	Unaffected	TRUE	50962.2	50.9622
ENSG00000008300	1053.21	-0.422956	0.301935	-1.40082	0.161269	0.438497	ALI09	3	48636463	48662886	p21.31	CELSR3	CELSR3	protein_coding	0.745895	non-significant	non-significant	FALSE	downregulated	Unaffected	TRUE	48636.5	48.6365
ENSG00000008311	1719.78	-0.0158039	0.13699	-0.115365	0.908156	0.967875	ALI09	7	122073549	122144255	q31.32	AASS	AASS	protein_coding	0.989105	non-significant	non-significant	TRUE	unchanged	Unaffected	TRUE	122074	122.074
ENSG00000008323	46.0796	0.0704604	0.41102	0.171428	0.863887	0.952897	ALI09	12	6310436	6328506	p13.31	PLEKHG6	PLEKHG6	protein_coding	1.05005	non-significant	non-significant	TRUE	unchanged	Unaffected	TRUE	6310.44	6.31044
ENSG00000008324	292.057	-0.27854	0.152635	-1.82488	0.0680194	0.263874	ALI09	3	42581840	42596934	p22.1	SS18L2	SS18L2	protein_coding	0.824425	non-significant	non-significant	TRUE	unchanged	Unaffected	TRUE	42581.8	42.5818
ENSG00000008382	311.044	-0.271463	0.246997	-1.09905	0.271745	0.580764	ALI09	19	4343527	4360086	p13.3	MPND	MPND	protein_coding	0.828479	non-significant	non-significant	TRUE	unchanged	Unaffected	TRUE	4343.53	4.34353
ENSG00000008394	3076.15	-0.705763	0.149552	-4.71917	2.36807e-06	6.01977e-05	ALI09	12	16347142	16609259	p12.3	MGST1	MGST1	protein_coding	0.613118	significant	significant	FALSE	downregulated	Unaffected	TRUE	16347.1	16.3471
ENSG00000008405	740.406	-0.293986	0.124054	-2.36982	0.0177968	0.108206	ALI09	12	106991364	107093549	q23.3	CRY1	CRY1	protein_coding	0.815645	non-significant	significant	TRUE	unchanged	Unaffected	TRUE	106991	106.991
ENSG00000008513	179.744	0.562114	0.201596	2.78831	0.00529835	0.0440433	ALI09	8	133454848	133571940	q24.22	ST3GAL1	ST3GAL1	protein_coding	1.47643	significant	significant	FALSE	upregulated	Unaffected	TRUE	133455	133.455
ENSG00000008516	13.2378	-0.995571	0.707231	-1.4077	0.159219	0.43571	ALI09	16	3046561	3060726	p13.3	MMP25	MMP25	protein_coding	0.501537	non-significant	non-significant	FALSE	downregulated	Unaffected	TRUE	3046.56	3.04656
ENSG00000008710	410.289	0.0929538	0.259473	0.35824	0.720163	0.89799	ALI09	16	2088708	2135898	p13.3	PKD1	PKD1	protein_coding	1.06655	non-significant	non-significant	TRUE	unchanged	Unaffected	TRUE	2088.71	2.08871
ENSG00000008735	496.639	-1.31438	0.253779	-5.17925	2.22778e-07	7.17681e-06	ALI09	22	50600793	50613981	q13.33	MAPK8IP2	MAPK8IP2	protein_coding	0.402097	significant	significant	FALSE	downregulated	Unaffected	TRUE	50600.8	50.6008
ENSG00000008838	2132.35	-0.281133	0.115312	-2.43801	0.0147682	0.0946958	ALI09	17	40019097	40061215	q21.1	MED24	MED24	protein_coding	0.822945	non-significant	significant	TRUE	unchanged	Unaffected	TRUE	40019.1	40.0191
ENSG00000008853	907.549	0.310864	0.256417	1.21234	0.225383	0.528403	ALI09	8	22987417	23020199	p21.3	RHOBTB2	RHOBTB2	protein_coding	1.24045	non-significant	non-significant	TRUE	unchanged	Unaffected	TRUE	22987.4	22.9874
ENSG00000008869	724.184	-0.12397	0.155727	-0.796074	0.425989	0.721463	ALI09	2	36968383	37084372	p22.2	HEATR5B	HEATR5B	protein_coding	0.917659	non-significant	non-significant	TRUE	unchanged	Unaffected	TRUE	36968.4	36.9684
ENSG00000008952	2029.55	0.356389	0.0882842	4.03685	5.41748e-05	0.000966117	ALI09	3	169966635	169998373	q26.2	SEC62	SEC62	protein_coding	1.28022	significant	significant	FALSE	upregulated	Unaffected	TRUE	169967	169.967
ENSG00000008988	12357.2	0.0587002	0.130159	0.450988	0.651998	0.862213	ALI09	8	56067254	56074510	q12.1	RPS20	RPS20	protein_coding	1.04153	non-significant	non-significant	TRUE	unchanged	Unaffected	TRUE	56067.3	56.0673
ENSG00000009307	18753.6	-0.151695	0.0753626	-2.01287	0.0441285	0.198682	ALI09	1	114716913	114758676	p13.2	CSDE1	CSDE1	protein_coding	0.900192	non-significant	significant	TRUE	unchanged	Unaffected	TRUE	114717	114.717
ENSG00000009335	1797.46	-0.19962	0.115541	-1.7277	0.0840429	0.298987	ALI09	7	157138916	157269370	q36.3	UBE3C	UBE3C	protein_coding	0.87078	non-significant	non-significant	TRUE	unchanged	Unaffected	TRUE	157139	157.139
ENSG00000009413	983.797	0.127143	0.150152	0.846762	0.397128	0.699115	ALI09	6	111299028	111483715	q21	REV3L	REV3L	protein_coding	1.09213	non-significant	non-significant	TRUE	unchanged	Unaffected	TRUE	111299	111.299
ENSG00000009694	38.9329	-1.64829	0.385741	-4.27306	1.92811e-05	0.000394116	ALI09	X	124375903	124963817	q25	TENM1	TENM1	protein_coding	0.319017	significant	significant	FALSE	downregulated	Unaffected	TRUE	124376	124.376
ENSG00000009709	76.946	-0.900662	0.891656	-1.0101	0.312447	0.620986	ALI09	1	18630846	18748866	p36.13	PAX7	PAX7	protein_coding	0.535641	non-significant	non-significant	FALSE	downregulated	Unaffected	TRUE	18630.8	18.6308
ENSG00000009780	175.668	0.0497838	0.161549	0.308166	0.757956	0.914606	ALI09	1	27725961	27763116	p35.3	FAM76A	FAM76A	protein_coding	1.03511	non-significant	non-significant	TRUE	unchanged	Unaffected	TRUE	27726	27.726
ENSG00000009830	1037.88	0.323414	0.167726	1.92823	0.0538261	0.22672	ALI09	14	77274956	77320883	q24.3	POMT2	POMT2	protein_coding	1.25129	non-significant	non-significant	FALSE	upregulated	Unaffected	TRUE	77275	77.275
ENSG00000009844	1637.02	-0.0677968	0.098887	-0.685599	0.492966	0.766779	ALI09	6	142147162	142224685	q24.1	VTA1	VTA1	protein_coding	0.954094	non-significant	non-significant	TRUE	unchanged	Unaffected	TRUE	142147	142.147
ENSG00000009950	8.31463	-0.384415	0.480068	-0.800751	0.423276	0.719363	ALI09	7	73593194	73624543	q11.23	MLXIPL	MLXIPL	protein_coding	0.76609	non-significant	non-significant	TRUE	unchanged	Unaffected	TRUE	73593.2	73.5932
ENSG00000009954	6057.32	-0.07957	0.0642707	-1.23805	0.215699	0.517402	ALI09	7	73440406	73522293	q11.23	BAZ1B	BAZ1B	protein_coding	0.94634	non-significant	non-significant	TRUE	unchanged	Unaffected	TRUE	73440.4	73.4404
ENSG00000010017	1269.33	0.0747797	0.0965066	0.774866	0.438419	0.730536	ALI09	6	13621498	13711835	p23	RANBP9	RANBP9	protein_coding	1.0532	non-significant	non-significant	TRUE	unchanged	Unaffected	TRUE	13621.5	13.6215
ENSG00000010072	312.552	-0.0250351	0.186975	-0.133896	0.893485	0.962937	ALI09	1	231337104	231355023	q42.2	SPRTN	SPRTN	protein_coding	0.982797	non-significant	non-significant	TRUE	unchanged	Unaffected	TRUE	231337	231.337
ENSG00000010165	856.442	-0.348886	0.167767	-2.07959	0.0375631	0.179529	ALI09	1	171781660	171814023	q24.3	EEF1AKNMT	EEF1AKNMT	protein_coding	0.78519	non-significant	significant	TRUE	unchanged	Unaffected	TRUE	171782	171.782
ENSG00000010219	302.277	0.0206259	0.158244	0.130342	0.896295	0.963685	ALI09	12	4562204	4615302	p13.32	DYRK4	DYRK4	protein_coding	1.0144	non-significant	non-significant	TRUE	unchanged	Unaffected	TRUE	4562.2	4.5622
ENSG00000010244	5521.47	-0.1486	0.0944877	-1.5727	0.115789	0.362817	ALI09	17	32350132	32381885	q11.2	ZNF207	ZNF207	protein_coding	0.902125	non-significant	non-significant	TRUE	unchanged	Unaffected	TRUE	32350.1	32.3501
ENSG00000010256	3872.45	-0.141374	0.0960144	-1.47242	0.140907	0.406925	ALI09	3	48599002	48610976	p21.31	UQCRC1	UQCRC1	protein_coding	0.906655	non-significant	non-significant	TRUE	unchanged	Unaffected	TRUE	48599	48.599
ENSG00000010270	1422.54	0.0379813	0.123762	0.30689	0.758927	0.915205	ALI09	7	38178245	38230670	p14.1	STARD3NL	STARD3NL	protein_coding	1.02668	non-significant	non-significant	TRUE	unchanged	Unaffected	TRUE	38178.2	38.1782
ENSG00000010278	67.7686	2.02321	0.218415	9.26314	1.98514e-20	3.08387e-18	ALI09	12	6199715	6238271	p13.31	CD9	CD9	protein_coding	4.06487	significant	significant	FALSE	upregulated	Unaffected	TRUE	6199.72	6.19972
ENSG00000010292	8370.17	0.128946	0.0817113	1.57807	0.11455	0.361039	ALI09	12	6493356	6531955	p13.31	NCAPD2	NCAPD2	protein_coding	1.09349	non-significant	non-significant	TRUE	unchanged	Unaffected	TRUE	6493.36	6.49336
ENSG00000010295	227.232	-0.32347	0.200536	-1.61303	0.106738	0.346719	ALI09	12	6538961	6556073	p13.31	IFFO1	IFFO1	protein_coding	0.799145	non-significant	non-significant	TRUE	unchanged	Unaffected	TRUE	6538.96	6.53896
ENSG00000010310	9.83586	-0.207237	0.696225	-0.297659	0.765964	0.918237	ALI09	19	45668221	45683722	q13.32	GIPR	GIPR	protein_coding	0.866194	non-significant	non-significant	TRUE	unchanged	Unaffected	TRUE	45668.2	45.6682
ENSG00000010318	49.0245	0.511544	0.235662	2.17066	0.0299566	0.154507	ALI09	3	52410660	52423641	p21.1	PHF7	PHF7	protein_coding	1.42557	non-significant	significant	FALSE	upregulated	Unaffected	TRUE	52410.7	52.4107
ENSG00000010319	7.02351	-0.0525214	0.806718	-0.065105	0.94809	0.981748	ALI09	3	52433035	52445103	p21.1	SEMA3G	SEMA3G	protein_coding	0.96425	non-significant	non-significant	TRUE	unchanged	Unaffected	TRUE	52433	52.433
ENSG00000010322	2108.32	-0.203331	0.106262	-1.91348	0.055687	0.232438	ALI09	3	52455118	52493068	p21.1	NISCH	NISCH	protein_coding	0.868543	non-significant	non-significant	TRUE	unchanged	Unaffected	TRUE	52455.1	52.4551
ENSG00000010361	324.774	0.0780386	0.13204	0.591024	0.554505	0.808136	ALI09	19	49806866	49817376	q13.33	FUZ	FUZ	protein_coding	1.05558	non-significant	non-significant	TRUE	unchanged	Unaffected	TRUE	49806.9	49.8069
ENSG00000010404	1951.69	0.195953	0.15808	1.23958	0.215131	0.516571	ALI09	X	149476988	149521096	q28	IDS	IDS	protein_coding	1.14548	non-significant	non-significant	TRUE	unchanged	Unaffected	TRUE	149477	149.477
ENSG00000010539	403.959	-0.088476	0.139565	-0.633941	0.526119	0.789508	ALI09	16	3222325	3236221	p13.3	ZNF200	ZNF200	protein_coding	0.940516	non-significant	non-significant	TRUE	unchanged	Unaffected	TRUE	3222.32	3.22233
ENSG00000010610	38.1964	0.665204	0.591066	1.12543	0.260406	0.56882	ALI09	12	6786858	6820799	p13.31	CD4	CD4	protein_coding	1.58579	non-significant	non-significant	FALSE	upregulated	Unaffected	TRUE	6786.86	6.78686
ENSG00000010626	34.5883	0.201809	0.250099	0.806917	0.419715	0.716829	ALI09	12	6873569	6914241	p13.31	LRRC23	LRRC23	protein_coding	1.15014	non-significant	non-significant	TRUE	unchanged	Unaffected	TRUE	6873.57	6.87357
ENSG00000010704	59.7399	0.906091	0.434531	2.08521	0.0370499	0.177887	ALI09	6	26087281	26098343	p22.2	HFE	HFE	protein_coding	1.87396	non-significant	significant	FALSE	upregulated	Unaffected	TRUE	26087.3	26.0873
ENSG00000010803	1051.45	-0.366098	0.126023	-2.905	0.00367254	0.032955	ALI09	1	41027200	41242154	p34.2	SCMH1	SCMH1	protein_coding	0.775878	significant	significant	TRUE	unchanged	Unaffected	TRUE	41027.2	41.0272
ENSG00000010810	4753.62	-0.283936	0.166263	-1.70776	0.0876812	0.306628	ALI09	6	111660332	111873452	q21	FYN	FYN	protein_coding	0.821347	non-significant	non-significant	TRUE	unchanged	Unaffected	TRUE	111660	111.66
ENSG00000010818	192.101	0.396345	0.272324	1.45542	0.145554	0.415258	ALI09	6	142751469	142956698	q24.2	HIVEP2	HIVEP2	protein_coding	1.31617	non-significant	non-significant	FALSE	upregulated	Unaffected	TRUE	142751	142.751
ENSG00000011007	1654.73	0.0702841	0.0894364	0.785855	0.431952	0.726689	ALI09	1	23743155	23762059	p36.11	ELOA	ELOA	protein_coding	1.04992	non-significant	non-significant	TRUE	unchanged	Unaffected	TRUE	23743.2	23.7432
ENSG00000011009	1038.68	-0.578722	0.238076	-2.43083	0.0150642	0.0960264	ALI09	1	23791145	23795539	p36.11	LYPLA2	LYPLA2	protein_coding	0.669556	non-significant	significant	FALSE	downregulated	Unaffected	TRUE	23791.1	23.7911
ENSG00000011021	855.195	-0.267545	0.108061	-2.47587	0.0132912	0.0880429	ALI09	1	11806096	11848079	p36.22	CLCN6	CLCN6	protein_coding	0.830732	non-significant	significant	TRUE	unchanged	Unaffected	TRUE	11806.1	11.8061
ENSG00000011028	1160.71	0.797964	0.245893	3.24516	0.00117383	0.013039	ALI09	17	62627670	62693597	q23.2	MRC2	MRC2	protein_coding	1.73865	significant	significant	FALSE	upregulated	Unaffected	TRUE	62627.7	62.6277
ENSG00000011052	272.276	-0.132993	0.297659	-0.446797	0.655021	0.864059	ALI09	17	51153590	51171744	q21.33	NME1-NME2	NME1-NME2	protein_coding	0.911937	non-significant	non-significant	TRUE	unchanged	Unaffected	TRUE	51153.6	51.1536
ENSG00000011105	811.677	0.0852223	0.124179	0.686285	0.492533	0.766779	ALI09	12	3077355	3286564	p13.33	TSPAN9	TSPAN9	protein_coding	1.06085	non-significant	non-significant	TRUE	unchanged	Unaffected	TRUE	3077.36	3.07735
ENSG00000011114	881.265	-0.0212362	0.0941832	-0.225477	0.821608	0.93791	ALI09	14	93237550	93333092	q32.12	BTBD7	BTBD7	protein_coding	0.985388	non-significant	non-significant	TRUE	unchanged	Unaffected	TRUE	93237.6	93.2375
ENSG00000011132	81.262	-0.451431	0.255845	-1.76447	0.0776534	0.28496	ALI09	19	3750772	3761692	p13.3	APBA3	APBA3	protein_coding	0.731317	non-significant	non-significant	FALSE	downregulated	Unaffected	TRUE	3750.77	3.75077
ENSG00000011143	531.531	-0.0641362	0.124715	-0.51426	0.60707	0.837568	ALI09	17	58205441	58219605	q22	MKS1	MKS1	protein_coding	0.956518	non-significant	non-significant	TRUE	unchanged	Unaffected	TRUE	58205.4	58.2054
ENSG00000011198	316.155	0.328713	0.120192	2.73489	0.00624002	0.0497399	ALI09	3	43690108	43734371	p21.33	ABHD5	ABHD5	protein_coding	1.25589	significant	significant	FALSE	upregulated	Unaffected	TRUE	43690.1	43.6901
ENSG00000011201	539.98	-0.661806	0.316156	-2.09329	0.0363229	0.175805	ALI09	X	8528874	8732137	p22.31	ANOS1	ANOS1	protein_coding	0.632086	non-significant	significant	FALSE	downregulated	Unaffected	TRUE	8528.87	8.52887
ENSG00000011243	1139.46	-0.0431217	0.165066	-0.261239	0.793908	0.928447	ALI09	19	15380050	15419141	p13.12	AKAP8L	AKAP8L	protein_coding	0.970553	non-significant	non-significant	TRUE	unchanged	Unaffected	TRUE	15380	15.3801
ENSG00000011258	2001.41	-0.12581	0.188501	-0.667424	0.504501	0.773987	ALI09	17	51177425	51260163	q21.33	MBTD1	MBTD1	protein_coding	0.916489	non-significant	non-significant	TRUE	unchanged	Unaffected	TRUE	51177.4	51.1774
ENSG00000011260	1054.91	-0.179622	0.15644	-1.14819	0.250892	0.557857	ALI09	17	51260546	51297936	q21.33	UTP18	UTP18	protein_coding	0.882934	non-significant	non-significant	TRUE	unchanged	Unaffected	TRUE	51260.5	51.2605
ENSG00000011275	1349.34	-0.104471	0.0848967	-1.23056	0.218486	0.521343	ALI09	7	5620047	5781696	p22.1	RNF216	RNF216	protein_coding	0.930146	non-significant	non-significant	TRUE	unchanged	Unaffected	TRUE	5620.05	5.62005
ENSG00000011295	1140.66	-0.0234552	0.130217	-0.180123	0.857056	0.950708	ALI09	17	15999784	16045015	p12	TTC19	TTC19	protein_coding	0.983874	non-significant	non-significant	TRUE	unchanged	Unaffected	TRUE	15999.8	15.9998
ENSG00000011304	7211.37	-0.106921	0.0903708	-1.18314	0.236754	0.542221	ALI09	19	797075	812327	p13.3	PTBP1	PTBP1	protein_coding	0.928568	non-significant	non-significant	TRUE	unchanged	Unaffected	TRUE	797.075	0.797075
ENSG00000011332	245.34	-0.626413	0.2889	-2.16827	0.0301379	0.155219	ALI09	19	38211006	38229714	q13.2	DPF1	DPF1	protein_coding	0.647785	non-significant	significant	FALSE	downregulated	Unaffected	TRUE	38211	38.211
ENSG00000011347	60.6771	-1.11324	0.531455	-2.09469	0.0361983	0.175294	ALI09	11	61513714	61581148	q12.2	SYT7	SYT7	protein_coding	0.462256	non-significant	significant	FALSE	downregulated	Unaffected	TRUE	61513.7	61.5137
ENSG00000011376	1129.29	-0.143506	0.108624	-1.32113	0.186457	0.475473	ALI09	3	45388561	45554726	p21.31	LARS2	LARS2	protein_coding	0.905316	non-significant	non-significant	TRUE	unchanged	Unaffected	TRUE	45388.6	45.3886
ENSG00000011405	2310.35	-0.141821	0.13565	-1.04549	0.295796	0.604783	ALI09	11	17077730	17207983	p15.1	PIK3C2A	PIK3C2A	protein_coding	0.906375	non-significant	non-significant	TRUE	unchanged	Unaffected	TRUE	17077.7	17.0777
ENSG00000011422	102.898	-0.242358	0.245749	-0.986203	0.324034	0.631682	ALI09	19	43646095	43670547	q13.31	PLAUR	PLAUR	protein_coding	0.845362	non-significant	non-significant	TRUE	unchanged	Unaffected	TRUE	43646.1	43.6461
ENSG00000011426	3127.74	0.140449	0.201674	0.696414	0.48617	0.763381	ALI09	7	36389821	36453791	p14.2	ANLN	ANLN	protein_coding	1.10225	non-significant	non-significant	TRUE	unchanged	Unaffected	TRUE	36389.8	36.3898
ENSG00000011451	1249.54	-0.235155	0.340253	-0.691118	0.489491	0.765642	ALI09	19	15419978	15449956	p13.12	WIZ	WIZ	protein_coding	0.849594	non-significant	non-significant	TRUE	unchanged	Unaffected	TRUE	15420	15.42
ENSG00000011454	2277.62	0.0106022	0.148228	0.0715265	0.942979	0.980138	ALI09	9	122940833	123104866	q33.2	RABGAP1	RABGAP1	protein_coding	1.00738	non-significant	non-significant	TRUE	unchanged	Unaffected	TRUE	122941	122.941
ENSG00000011465	56.4315	-3.15662	1.31389	-2.4025	0.0162835	0.101934	ALI09	12	91140484	91183217	q21.33	DCN	DCN	protein_coding	0.112141	non-significant	significant	FALSE	downregulated	Unaffected	TRUE	91140.5	91.1405
ENSG00000011478	187.789	-0.660947	0.195196	-3.38607	0.000709002	0.00861483	ALI09	19	45692403	45703989	q13.32	QPCTL	QPCTL	protein_coding	0.632463	significant	significant	FALSE	downregulated	Unaffected	TRUE	45692.4	45.6924
ENSG00000011485	1509.21	-0.0696485	0.131468	-0.529777	0.596266	0.831222	ALI09	19	46347087	46392981	q13.32	PPP5C	PPP5C	protein_coding	0.95287	non-significant	non-significant	TRUE	unchanged	Unaffected	TRUE	46347.1	46.3471
ENSG00000011523	1281.94	-0.0186971	0.182803	-0.10228	0.918534	0.971212	ALI09	2	65056366	65087004	p14	CEP68	CEP68	protein_coding	0.987124	non-significant	non-significant	TRUE	unchanged	Unaffected	TRUE	65056.4	65.0564
ENSG00000011566	1378.8	-0.701046	0.193008	-3.63221	0.000281003	0.00398728	ALI09	2	39249266	39437301	p22.1	MAP4K3	MAP4K3	protein_coding	0.615126	significant	significant	FALSE	downregulated	Unaffected	TRUE	39249.3	39.2493
ENSG00000011638	373.451	0.148069	0.150583	0.983305	0.325457	0.633368	ALI09	16	21158377	21180616	p12.3	TMEM159	TMEM159	protein_coding	1.10809	non-significant	non-significant	TRUE	unchanged	Unaffected	TRUE	21158.4	21.1584
ENSG00000011677	18.4514	2.35045	0.704802	3.33491	0.000853283	0.0100421	ALI09	X	152166234	152451315	q28	GABRA3	GABRA3	protein_coding	5.09983	significant	significant	FALSE	upregulated	Unaffected	TRUE	152166	152.166
ENSG00000012048	1969.51	-0.0035343	0.131107	-0.0269575	0.978494	0.993367	ALI09	17	43044295	43170245	q21.31	BRCA1	BRCA1	protein_coding	0.997553	non-significant	non-significant	TRUE	unchanged	Unaffected	TRUE	43044.3	43.0443
ENSG00000012061	1408.83	-0.06856	0.150154	-0.456599	0.64796	0.859901	ALI09	19	45407334	45478828	q13.32	ERCC1	ERCC1	protein_coding	0.953589	non-significant	non-significant	TRUE	unchanged	Unaffected	TRUE	45407.3	45.4073
ENSG00000012171	15.8513	0.471835	0.567932	0.830795	0.40609	0.705652	ALI09	3	50267558	50277546	p21.31	SEMA3B	SEMA3B	protein_coding	1.38687	non-significant	non-significant	FALSE	upregulated	Unaffected	TRUE	50267.6	50.2676
ENSG00000012174	650.958	0.317193	0.120992	2.62161	0.0087515	0.0646923	ALI09	X	21839617	21885423	p22.12	MBTPS2	MBTPS2	protein_coding	1.2459	non-significant	significant	TRUE	unchanged	Unaffected	TRUE	21839.6	21.8396
ENSG00000012211	22.2217	-0.158138	0.468656	-0.337428	0.735794	0.904285	ALI09	X	49174802	49186528	p11.23	PRICKLE3	PRICKLE3	protein_coding	0.896181	non-significant	non-significant	TRUE	unchanged	Unaffected	TRUE	49174.8	49.1748
ENSG00000012232	5378.31	-0.0946884	0.0898461	-1.0539	0.29193	0.600796	ALI09	8	28600469	28755599	p21.1	EXTL3	EXTL3	protein_coding	0.936474	non-significant	non-significant	TRUE	unchanged	Unaffected	TRUE	28600.5	28.6005
ENSG00000012660	4793.24	-0.0305893	0.103367	-0.29593	0.767283	0.918658	ALI09	6	53267398	53349179	p12.1	ELOVL5	ELOVL5	protein_coding	0.97902	non-significant	non-significant	TRUE	unchanged	Unaffected	TRUE	53267.4	53.2674
ENSG00000012817	568.36	-11.0969	2.3377	-4.74693	2.0653e-06	5.30803e-05	ALI09	Y	19703865	19744939	q11.223	KDM5D	KDM5D	protein_coding	0.000456562	significant	significant	FALSE	downregulated	Unaffected	TRUE	19703.9	19.7039
ENSG00000012822	636.454	0.263848	0.23428	1.12621	0.260077	0.568394	ALI09	12	53708517	53727745	q13.13	CALCOCO1	CALCOCO1	protein_coding	1.20068	non-significant	non-significant	TRUE	unchanged	Unaffected	TRUE	53708.5	53.7085
ENSG00000012963	2164.33	0.0973117	0.0724253	1.34362	0.179073	0.465425	ALI09	14	93207241	93229215	q32.12	UBR7	UBR7	protein_coding	1.06978	non-significant	non-significant	TRUE	unchanged	Unaffected	TRUE	93207.2	93.2072
ENSG00000012983	1290.26	-0.368296	0.105695	-3.48453	0.000493004	0.00634312	ALI09	14	50418501	50561126	q22.1	MAP4K5	MAP4K5	protein_coding	0.774697	significant	significant	TRUE	unchanged	Unaffected	TRUE	50418.5	50.4185
ENSG00000013016	373.507	0.683938	0.166456	4.10882	3.97683e-05	0.000738072	ALI09	2	31234152	31269451	p23.1	EHD3	EHD3	protein_coding	1.60652	significant	significant	FALSE	upregulated	Unaffected	TRUE	31234.2	31.2342
ENSG00000013275	1969.49	-0.0897461	0.126339	-0.71036	0.477481	0.756652	ALI09	19	39971165	39981764	q13.2	PSMC4	PSMC4	protein_coding	0.939688	non-significant	non-significant	TRUE	unchanged	Unaffected	TRUE	39971.2	39.9712
ENSG00000013288	300.641	-0.0101784	0.199026	-0.0511409	0.959213	0.986108	ALI09	4	6575189	6623362	p16.1	MAN2B2	MAN2B2	protein_coding	0.99297	non-significant	non-significant	TRUE	unchanged	Unaffected	TRUE	6575.19	6.57519
ENSG00000013293	13.8847	-0.118553	1.13022	-0.104894	0.91646	0.970545	ALI09	3	170459548	170586075	q26.2	SLC7A14	SLC7A14	protein_coding	0.921111	non-significant	non-significant	TRUE	unchanged	Unaffected	TRUE	170460	170.46
ENSG00000013297	10.9712	-0.634867	0.671692	-0.945176	0.344569	0.650692	ALI09	3	170418868	170454733	q26.2	CLDN11	CLDN11	protein_coding	0.644	non-significant	non-significant	FALSE	downregulated	Unaffected	TRUE	170419	170.419
ENSG00000013306	909.862	-0.305063	0.248739	-1.22644	0.220034	0.522662	ALI09	17	44319625	44324870	q21.31	SLC25A39	SLC25A39	protein_coding	0.809407	non-significant	non-significant	TRUE	unchanged	Unaffected	TRUE	44319.6	44.3196
ENSG00000013364	35.7339	0.935961	0.459696	2.03605	0.0417458	0.191616	ALI09	16	29820394	29848039	p11.2	MVP	MVP	protein_coding	1.91316	non-significant	significant	FALSE	upregulated	Unaffected	TRUE	29820.4	29.8204
ENSG00000013374	1161.03	0.103415	0.13931	0.742338	0.457882	0.743301	ALI09	7	151341699	151378449	q36.1	NUB1	NUB1	protein_coding	1.07431	non-significant	non-significant	TRUE	unchanged	Unaffected	TRUE	151342	151.342
ENSG00000013375	1262.23	-0.236463	0.150188	-1.57445	0.115385	0.362259	ALI09	6	83161150	83193936	q14.1	PGM3	PGM3	protein_coding	0.848824	non-significant	non-significant	TRUE	unchanged	Unaffected	TRUE	83161.1	83.1612
ENSG00000013392	201.275	0.193079	0.133206	1.44947	0.147206	0.417923	ALI09	6	83193357	83198935	q14.1	RWDD2A	RWDD2A	protein_coding	1.1432	non-significant	non-significant	TRUE	unchanged	Unaffected	TRUE	83193.4	83.1934
ENSG00000013441	836.36	0.031849	0.199282	0.159819	0.873024	0.956236	ALI09	2	200853009	200864744	q33.1	CLK1	CLK1	protein_coding	1.02232	non-significant	non-significant	TRUE	unchanged	Unaffected	TRUE	200853	200.853
ENSG00000013503	571.31	-0.0852236	0.119219	-0.714852	0.4747	0.755114	ALI09	12	106357748	106510198	q23.3	POLR3B	POLR3B	protein_coding	0.942638	non-significant	non-significant	TRUE	unchanged	Unaffected	TRUE	106358	106.358
ENSG00000013523	792.772	0.153165	0.133979	1.1432	0.252956	0.56014	ALI09	14	76786009	76826246	q24.3	ANGEL1	ANGEL1	protein_coding	1.11201	non-significant	non-significant	TRUE	unchanged	Unaffected	TRUE	76786	76.786
ENSG00000013561	717.852	0.0573333	0.126208	0.454276	0.64963	0.860604	ALI09	5	141958328	141990292	q31.3	RNF14	RNF14	protein_coding	1.04054	non-significant	non-significant	TRUE	unchanged	Unaffected	TRUE	141958	141.958
ENSG00000013563	182.942	-0.216556	0.266681	-0.81204	0.416769	0.715213	ALI09	X	154401236	154412112	q28	DNASE1L1	DNASE1L1	protein_coding	0.860618	non-significant	non-significant	TRUE	unchanged	Unaffected	TRUE	154401	154.401
ENSG00000013573	1178.75	-0.12014	0.20181	-0.595314	0.551633	0.806331	ALI09	12	31073860	31104799	p11.21	DDX11	DDX11	protein_coding	0.920098	non-significant	non-significant	TRUE	unchanged	Unaffected	TRUE	31073.9	31.0739
ENSG00000013583	497.306	0.240006	0.148954	1.61127	0.107121	0.34744	ALI09	12	12974870	13000265	p13.1	HEBP1	HEBP1	protein_coding	1.181	non-significant	non-significant	TRUE	unchanged	Unaffected	TRUE	12974.9	12.9749
ENSG00000013619	128.977	0.635043	0.229048	2.77253	0.0055622	0.0457141	ALI09	X	150361422	150514178	q28	MAMLD1	MAMLD1	protein_coding	1.55298	significant	significant	FALSE	upregulated	Unaffected	TRUE	150361	150.361
ENSG00000013810	3232.79	0.316003	0.0882976	3.57884	0.000345121	0.00474927	ALI09	4	1712891	1745171	p16.3	TACC3	TACC3	protein_coding	1.24488	significant	significant	TRUE	unchanged	Unaffected	TRUE	1712.89	1.71289
ENSG00000014123	766.894	0.0328241	0.122949	0.266974	0.789489	0.927244	ALI09	6	96521595	96555276	q16.1	UFL1	UFL1	protein_coding	1.02301	non-significant	non-significant	TRUE	unchanged	Unaffected	TRUE	96521.6	96.5216
ENSG00000014138	1311.29	-0.145375	0.150494	-0.965984	0.334052	0.641551	ALI09	11	65261920	65305589	q13.1	POLA2	POLA2	protein_coding	0.904145	non-significant	non-significant	TRUE	unchanged	Unaffected	TRUE	65261.9	65.2619
ENSG00000014164	253.8	-0.16745	0.317354	-0.527646	0.597745	0.832049	ALI09	8	143437659	143541447	q24.3	ZC3H3	ZC3H3	protein_coding	0.890415	non-significant	non-significant	TRUE	unchanged	Unaffected	TRUE	143438	143.438
ENSG00000014216	1163.16	-0.0573756	0.254637	-0.225324	0.821728	0.93791	ALI09	11	65180566	65212006	q13.1	CAPN1	CAPN1	protein_coding	0.961011	non-significant	non-significant	TRUE	unchanged	Unaffected	TRUE	65180.6	65.1806
ENSG00000014641	3939.86	-0.0526735	0.100042	-0.526515	0.59853	0.832342	ALI09	2	63588609	63607197	p15	MDH1	MDH1	protein_coding	0.964148	non-significant	non-significant	TRUE	unchanged	Unaffected	TRUE	63588.6	63.5886
ENSG00000014824	2416.68	-0.111896	0.128741	-0.869152	0.384764	0.687902	ALI09	4	41990502	42090461	p13	SLC30A9	SLC30A9	protein_coding	0.925371	non-significant	non-significant	TRUE	unchanged	Unaffected	TRUE	41990.5	41.9905
ENSG00000014914	85.8945	0.541427	0.40092	1.35046	0.176868	0.461928	ALI09	1	149928651	149936879	q21.2	MTMR11	MTMR11	protein_coding	1.45541	non-significant	non-significant	FALSE	upregulated	Unaffected	TRUE	149929	149.929
ENSG00000014919	1063.43	0.107113	0.133879	0.80007	0.42367	0.719683	ALI09	10	99710868	99732127	q24.2	COX15	COX15	protein_coding	1.07707	non-significant	non-significant	TRUE	unchanged	Unaffected	TRUE	99710.9	99.7109
ENSG00000015133	668.707	-1.09038	0.204279	-5.33773	9.41157e-08	3.30066e-06	ALI09	14	91271323	91417844	q32.12	CCDC88C	CCDC88C	protein_coding	0.469636	significant	significant	FALSE	downregulated	Unaffected	TRUE	91271.3	91.2713
ENSG00000015153	328.765	0.292946	0.196158	1.49342	0.135328	0.397661	ALI09	12	42157104	42238349	q12	YAF2	YAF2	protein_coding	1.22514	non-significant	non-significant	TRUE	unchanged	Unaffected	TRUE	42157.1	42.1571
ENSG00000015171	1632.72	0.0212412	0.156078	0.136094	0.891747	0.962765	ALI09	10	134465	254637	p15.3	ZMYND11	ZMYND11	protein_coding	1.01483	non-significant	non-significant	TRUE	unchanged	Unaffected	TRUE	134.465	0.134465
ENSG00000015285	6.99385	0.574714	0.59866	0.960001	0.337055	0.644368	ALI09	X	48676596	48691427	p11.23	WAS	WAS	protein_coding	1.48938	non-significant	non-significant	FALSE	upregulated	Unaffected	TRUE	48676.6	48.6766
ENSG00000015475	200.471	-0.208334	0.309822	-0.672429	0.501311	0.772369	ALI09	22	17734138	17774770	q11.21	BID	BID	protein_coding	0.865536	non-significant	non-significant	TRUE	unchanged	Unaffected	TRUE	17734.1	17.7341
ENSG00000015479	18000.5	-0.00781965	0.117609	-0.0664883	0.946989	0.981106	ALI09	5	139293674	139331677	q31.2	MATR3	MATR3	protein_coding	0.994594	non-significant	non-significant	TRUE	unchanged	Unaffected	TRUE	139294	139.294
ENSG00000015532	279.332	0.33432	0.246678	1.35529	0.175325	0.459558	ALI09	17	50346126	50363138	q21.33	XYLT2	XYLT2	protein_coding	1.26078	non-significant	non-significant	FALSE	upregulated	Unaffected	TRUE	50346.1	50.3461
ENSG00000015568	127.182	-1.18464	0.493253	-2.40169	0.0163197	0.102015	ALI09	2	109792758	109857705	q13	RGPD5	RGPD5	protein_coding	0.439935	non-significant	significant	FALSE	downregulated	Unaffected	TRUE	109793	109.793
ENSG00000015592	63.4629	1.31995	0.527343	2.50303	0.0123136	0.0834113	ALI09	8	27235323	27258420	p21.2	STMN4	STMN4	protein_coding	2.49658	non-significant	significant	FALSE	upregulated	Unaffected	TRUE	27235.3	27.2353
ENSG00000015676	1430.56	-0.19756	0.138458	-1.42686	0.153621	0.42752	ALI09	7	44379119	44490658	p13	NUDCD3	NUDCD3	protein_coding	0.872024	non-significant	non-significant	TRUE	unchanged	Unaffected	TRUE	44379.1	44.3791
ENSG00000016391	189.754	0.0882223	0.199274	0.442719	0.657969	0.865902	ALI09	3	53812335	53846419	p21.1	CHDH	CHDH	protein_coding	1.06306	non-significant	non-significant	TRUE	unchanged	Unaffected	TRUE	53812.3	53.8123
ENSG00000016864	1358.25	-0.0734986	0.0916833	-0.801657	0.422751	0.719171	ALI09	3	52694488	52706032	p21.1	GLT8D1	GLT8D1	protein_coding	0.950331	non-significant	non-significant	TRUE	unchanged	Unaffected	TRUE	52694.5	52.6945
ENSG00000017260	2186.23	-0.161879	0.0997884	-1.62222	0.104757	0.342311	ALI09	3	130850595	131016712	q22.1	ATP2C1	ATP2C1	protein_coding	0.89386	non-significant	non-significant	TRUE	unchanged	Unaffected	TRUE	130851	130.851
ENSG00000017797	1642.35	0.168358	0.0914813	1.84035	0.0657164	0.257705	ALI09	18	9475009	9538114	p11.22	RALBP1	RALBP1	protein_coding	1.12378	non-significant	non-significant	TRUE	unchanged	Unaffected	TRUE	9475.01	9.47501
ENSG00000018189	2192.73	-0.213306	0.143137	-1.49022	0.136166	0.399731	ALI09	4	70704204	70808619	q13.3	RUFY3	RUFY3	protein_coding	0.862558	non-significant	non-significant	TRUE	unchanged	Unaffected	TRUE	70704.2	70.7042
ENSG00000018236	33.3674	1.98674	0.355186	5.59354	2.22489e-08	8.68908e-07	ALI09	12	40692439	41072415	q12	CNTN1	CNTN1	protein_coding	3.96342	significant	significant	FALSE	upregulated	Unaffected	TRUE	40692.4	40.6924
ENSG00000018280	7.14254	0.177374	0.657981	0.269573	0.787489	0.927025	ALI09	2	218382029	218396894	q35	SLC11A1	SLC11A1	protein_coding	1.13082	non-significant	non-significant	TRUE	unchanged	Unaffected	TRUE	218382	218.382
ENSG00000018408	1683.72	-0.509164	0.170182	-2.99188	0.00277261	0.0261924	ALI09	3	149517235	149736714	q25.1	WWTR1	WWTR1	protein_coding	0.702629	significant	significant	FALSE	downregulated	Unaffected	TRUE	149517	149.517
ENSG00000018510	1679.09	0.0273138	0.158138	0.172721	0.862871	0.952469	ALI09	2	177392768	177559299	q31.2	AGPS	AGPS	protein_coding	1.01911	non-significant	non-significant	TRUE	unchanged	Unaffected	TRUE	177393	177.393
ENSG00000018607	10.3562	-1.23317	0.647789	-1.90365	0.0569553	0.235831	ALI09	2	132304806	132326855	q21.2	ZNF806	ZNF806	transcribed_unprocessed_pseudogene	0.425383	non-significant	non-significant	FALSE	downregulated	Unaffected	FALSE	132305	132.305
ENSG00000018610	463.468	-0.032869	0.0989686	-0.332116	0.739802	0.906098	ALI09	X	119538149	119565409	q24	CXorf56	CXorf56	protein_coding	0.977474	non-significant	non-significant	TRUE	unchanged	Unaffected	TRUE	119538	119.538
ENSG00000018625	1115.02	1.79055	0.370992	4.82638	1.39038e-06	3.76732e-05	ALI09	1	160115759	160143591	q23.2	ATP1A2	ATP1A2	protein_coding	3.45946	significant	significant	FALSE	upregulated	Unaffected	TRUE	160116	160.116
ENSG00000018699	522.144	-0.09884	0.146669	-0.6739	0.500375	0.771459	ALI09	2	32628032	32821051	p22.3	TTC27	TTC27	protein_coding	0.933783	non-significant	non-significant	TRUE	unchanged	Unaffected	TRUE	32628	32.628
ENSG00000018869	79.9844	-0.434254	0.23368	-1.85833	0.0631225	0.251292	ALI09	19	56375846	56393545	q13.43	ZNF582	ZNF582	protein_coding	0.740077	non-significant	non-significant	FALSE	downregulated	Unaffected	TRUE	56375.8	56.3758
ENSG00000019144	1953.76	-0.334885	0.180483	-1.85549	0.0635257	0.252322	ALI09	11	118606440	118658031	q23.3	PHLDB1	PHLDB1	protein_coding	0.792848	non-significant	non-significant	TRUE	unchanged	Unaffected	TRUE	118606	118.606
ENSG00000019485	296.113	-0.162874	0.13575	-1.19981	0.230214	0.535004	ALI09	11	45095806	45235110	p11.2	PRDM11	PRDM11	protein_coding	0.893244	non-significant	non-significant	TRUE	unchanged	Unaffected	TRUE	45095.8	45.0958
ENSG00000019505	58.0515	-0.00921379	0.519963	-0.0177201	0.985862	0.99615	ALI09	11	45240302	45286341	p11.2	SYT13	SYT13	protein_coding	0.993634	non-significant	non-significant	TRUE	unchanged	Unaffected	TRUE	45240.3	45.2403
ENSG00000019549	75.4146	-0.743611	0.407977	-1.82268	0.0683519	0.26487	ALI09	8	48917598	48921740	q11.21	SNAI2	SNAI2	protein_coding	0.597243	non-significant	non-significant	FALSE	downregulated	Unaffected	TRUE	48917.6	48.9176
ENSG00000019582	27.3375	-0.880147	0.427075	-2.06087	0.0393153	0.184753	ALI09	5	150400041	150412929	q33.1	CD74	CD74	protein_coding	0.543312	non-significant	significant	FALSE	downregulated	Unaffected	TRUE	150400	150.4
ENSG00000019995	1455.06	-0.0374724	0.166212	-0.225449	0.82163	0.93791	ALI09	10	124942123	124988189	q26.13	ZRANB1	ZRANB1	protein_coding	0.97436	non-significant	non-significant	TRUE	unchanged	Unaffected	TRUE	124942	124.942
ENSG00000020129	498.968	-0.145121	0.285503	-0.508299	0.611244	0.839848	ALI09	1	35557473	35567274	p34.3	NCDN	NCDN	protein_coding	0.904304	non-significant	non-significant	TRUE	unchanged	Unaffected	TRUE	35557.5	35.5575
ENSG00000020181	10.3856	0.03177	0.849071	0.0374174	0.970152	0.990798	ALI09	8	37784191	37844896	p11.23	ADGRA2	ADGRA2	protein_coding	1.02227	non-significant	non-significant	TRUE	unchanged	Unaffected	TRUE	37784.2	37.7842
ENSG00000020256	499.929	0.0485153	0.137412	0.353065	0.72404	0.899904	ALI09	20	52051663	52204308	q13.2	ZFP64	ZFP64	protein_coding	1.0342	non-significant	non-significant	TRUE	unchanged	Unaffected	TRUE	52051.7	52.0517
ENSG00000020426	362.088	0.16621	0.121249	1.37082	0.170432	0.451514	ALI09	14	60734742	60969965	q23.1	MNAT1	MNAT1	protein_coding	1.12211	non-significant	non-significant	TRUE	unchanged	Unaffected	TRUE	60734.7	60.7347
ENSG00000020577	314.703	-0.923194	0.352818	-2.61663	0.00888025	0.0653566	ALI09	14	54566117	54793315	q22.2	SAMD4A	SAMD4A	protein_coding	0.52734	non-significant	significant	FALSE	downregulated	Unaffected	TRUE	54566.1	54.5661
ENSG00000020922	1091.13	0.477255	0.129785	3.67728	0.000235735	0.00344278	ALI09	11	94415570	94493885	q21	MRE11	MRE11	protein_coding	1.39209	significant	significant	FALSE	upregulated	Unaffected	TRUE	94415.6	94.4156
ENSG00000021300	186.391	1.04511	0.682727	1.53079	0.12582	0.380217	ALI09	11	73646178	73662819	q13.4	PLEKHB1	PLEKHB1	protein_coding	2.06353	non-significant	non-significant	FALSE	upregulated	Unaffected	TRUE	73646.2	73.6462
ENSG00000021355	166.521	0.706431	0.322527	2.1903	0.0285025	0.149501	ALI09	6	2832332	2841959	p25.2	SERPINB1	SERPINB1	protein_coding	1.63176	non-significant	significant	FALSE	upregulated	Unaffected	TRUE	2832.33	2.83233
ENSG00000021574	1181.96	-0.142875	0.143667	-0.994488	0.319985	0.627413	ALI09	2	32063556	32157637	p22.3	SPAST	SPAST	protein_coding	0.905712	non-significant	non-significant	TRUE	unchanged	Unaffected	TRUE	32063.6	32.0636
ENSG00000021645	33.27	0.815634	0.644305	1.26591	0.205544	0.500949	ALI09	14	78170373	79868291	q24.3	NRXN3	NRXN3	protein_coding	1.76007	non-significant	non-significant	FALSE	upregulated	Unaffected	TRUE	78170.4	78.1704
ENSG00000021762	220.677	0.463213	0.293666	1.57735	0.114716	0.361283	ALI09	11	3087107	3166739	p15.4	OSBPL5	OSBPL5	protein_coding	1.37861	non-significant	non-significant	FALSE	upregulated	Unaffected	TRUE	3087.11	3.08711
ENSG00000021776	2292.17	-0.0458031	0.11358	-0.403267	0.686752	0.880245	ALI09	15	34851782	34969742	q14	AQR	AQR	protein_coding	0.96875	non-significant	non-significant	TRUE	unchanged	Unaffected	TRUE	34851.8	34.8518
ENSG00000021826	651.368	0.487258	0.101232	4.81326	1.48488e-06	3.99755e-05	ALI09	2	210477682	210679107	q34	CPS1	CPS1	protein_coding	1.40178	significant	significant	FALSE	upregulated	Unaffected	TRUE	210478	210.478
ENSG00000022267	1934.15	0.628274	0.179126	3.50745	0.000452424	0.00589698	ALI09	X	136146702	136211359	q26.3	FHL1	FHL1	protein_coding	1.54571	significant	significant	FALSE	upregulated	Unaffected	TRUE	136147	136.147
ENSG00000022277	1614.01	-0.0672779	0.0741339	-0.907518	0.364133	0.670171	ALI09	20	56468585	56519449	q13.31	RTF2	RTF2	protein_coding	0.954437	non-significant	non-significant	TRUE	unchanged	Unaffected	TRUE	56468.6	56.4686
ENSG00000022556	394.829	-1.30737	1.50968	-0.865992	0.386495	0.689459	ALI09	19	54953130	55001142	q13.42	NLRP2	NLRP2	protein_coding	0.404057	non-significant	non-significant	FALSE	downregulated	Unaffected	TRUE	54953.1	54.9531
ENSG00000022567	295.447	-0.119599	0.202426	-0.590825	0.554637	0.808273	ALI09	8	141207166	141308305	q24.3	SLC45A4	SLC45A4	protein_coding	0.920444	non-significant	non-significant	TRUE	unchanged	Unaffected	TRUE	141207	141.207
ENSG00000022840	2515.78	0.123397	0.108558	1.13669	0.25567	0.563508	ALI09	12	120533480	120577588	q24.31	RNF10	RNF10	protein_coding	1.0893	non-significant	non-significant	TRUE	unchanged	Unaffected	TRUE	120533	120.533
ENSG00000022976	207.642	0.0544405	0.169542	0.321104	0.748132	0.909559	ALI09	14	102317377	102342702	q32.31	ZNF839	ZNF839	protein_coding	1.03846	non-significant	non-significant	TRUE	unchanged	Unaffected	TRUE	102317	102.317
ENSG00000023041	694.176	-0.0954281	0.133563	-0.714479	0.474931	0.755165	ALI09	10	112424428	112446917	q25.2	ZDHHC6	ZDHHC6	protein_coding	0.935994	non-significant	non-significant	TRUE	unchanged	Unaffected	TRUE	112424	112.424
ENSG00000023171	185.967	0.75911	0.217539	3.48954	0.000483858	0.00624844	ALI09	11	123358428	123627774	q24.1	GRAMD1B	GRAMD1B	protein_coding	1.69245	significant	significant	FALSE	upregulated	Unaffected	TRUE	123358	123.358
ENSG00000023191	504.561	-0.156252	0.371494	-0.420605	0.674044	0.87344	ALI09	11	494512	507300	p15.5	RNH1	RNH1	protein_coding	0.897353	non-significant	non-significant	TRUE	unchanged	Unaffected	TRUE	494.512	0.494512
ENSG00000023228	2641.26	-0.104562	0.0806201	-1.29697	0.19464	0.487297	ALI09	2	206114817	206159509	q33.3	NDUFS1	NDUFS1	protein_coding	0.930087	non-significant	non-significant	TRUE	unchanged	Unaffected	TRUE	206115	206.115
ENSG00000023287	1642.17	0.205784	0.140566	1.46397	0.143203	0.410899	ALI09	8	52622458	52745843	q11.23	RB1CC1	RB1CC1	protein_coding	1.15331	non-significant	non-significant	TRUE	unchanged	Unaffected	TRUE	52622.5	52.6225
ENSG00000023318	951.311	-0.052396	0.142369	-0.36803	0.712851	0.894395	ALI09	9	99979185	100099000	q31.1	ERP44	ERP44	protein_coding	0.964333	non-significant	non-significant	TRUE	unchanged	Unaffected	TRUE	99979.2	99.9792
ENSG00000023330	882.117	-0.251702	0.0684291	-3.67829	0.000234806	0.003434	ALI09	3	52198086	52214327	p21.2	ALAS1	ALAS1	protein_coding	0.839905	significant	significant	TRUE	unchanged	Unaffected	TRUE	52198.1	52.1981
ENSG00000023516	1783.24	0.0237304	0.139287	0.17037	0.864719	0.953469	ALI09	13	42272152	42323261	q14.11	AKAP11	AKAP11	protein_coding	1.01658	non-significant	non-significant	TRUE	unchanged	Unaffected	TRUE	42272.2	42.2722
ENSG00000023572	200.13	0.128889	0.27869	0.462483	0.643735	0.85804	ALI09	1	193090866	193106114	q31.2	GLRX2	GLRX2	protein_coding	1.09345	non-significant	non-significant	TRUE	unchanged	Unaffected	TRUE	193091	193.091
ENSG00000023608	174.166	0.235426	0.290701	0.809854	0.418024	0.716097	ALI09	14	61762420	61796428	q23.2	SNAPC1	SNAPC1	protein_coding	1.17725	non-significant	non-significant	TRUE	unchanged	Unaffected	TRUE	61762.4	61.7624
ENSG00000023697	804.605	-0.00275417	0.110913	-0.0248319	0.980189	0.994029	ALI09	12	15911302	16037381	p12.3	DERA	DERA	protein_coding	0.998093	non-significant	non-significant	TRUE	unchanged	Unaffected	TRUE	15911.3	15.9113
ENSG00000023734	4904.75	-0.366266	0.128516	-2.84998	0.00437226	0.0377813	ALI09	12	15882387	15903478	p12.3	STRAP	STRAP	protein_coding	0.775788	significant	significant	TRUE	unchanged	Unaffected	TRUE	15882.4	15.8824
ENSG00000023839	40.5639	-1.04981	0.500066	-2.09935	0.0357859	0.17409	ALI09	10	99782640	99852594	q24.2	ABCC2	ABCC2	protein_coding	0.48303	non-significant	significant	FALSE	downregulated	Unaffected	TRUE	99782.6	99.7826
ENSG00000023892	15.2101	0.130118	0.400189	0.325142	0.745073	0.90847	ALI09	6	35297818	35321771	p21.31	DEF6	DEF6	protein_coding	1.09438	non-significant	non-significant	TRUE	unchanged	Unaffected	TRUE	35297.8	35.2978
ENSG00000023902	1594.01	-0.628098	0.207047	-3.0336	0.00241653	0.0234844	ALI09	1	150149183	150164720	q21.2	PLEKHO1	PLEKHO1	protein_coding	0.647029	significant	significant	FALSE	downregulated	Unaffected	TRUE	150149	150.149
ENSG00000023909	287.234	-0.0126912	0.257678	-0.049252	0.960719	0.986571	ALI09	1	93885199	93909456	p22.1	GCLM	GCLM	protein_coding	0.991242	non-significant	non-significant	TRUE	unchanged	Unaffected	TRUE	93885.2	93.8852
ENSG00000024048	999.307	0.216784	0.138776	1.56212	0.118261	0.366779	ALI09	6	42564029	42693505	p21.1	UBR2	UBR2	protein_coding	1.16214	non-significant	non-significant	TRUE	unchanged	Unaffected	TRUE	42564	42.564
ENSG00000024422	12.3246	-0.399413	0.576957	-0.692275	0.488765	0.765099	ALI09	19	47713422	47743134	q13.33	EHD2	EHD2	protein_coding	0.758167	non-significant	non-significant	TRUE	unchanged	Unaffected	TRUE	47713.4	47.7134
ENSG00000024526	1093.6	0.316683	0.189086	1.6748	0.0939726	0.319105	ALI09	1	68474152	68497221	p31.3	DEPDC1	DEPDC1	protein_coding	1.24546	non-significant	non-significant	TRUE	unchanged	Unaffected	TRUE	68474.2	68.4742
ENSG00000024862	108.599	-0.0529262	0.158975	-0.332921	0.739194	0.905821	ALI09	6	138773769	138793319	q24.1	CCDC28A	CCDC28A	protein_coding	0.963979	non-significant	non-significant	TRUE	unchanged	Unaffected	TRUE	138774	138.774
ENSG00000025039	476.244	0.278162	0.170281	1.63355	0.102354	0.337035	ALI09	6	89364616	89412273	q15	RRAGD	RRAGD	protein_coding	1.21265	non-significant	non-significant	TRUE	unchanged	Unaffected	TRUE	89364.6	89.3646
ENSG00000025156	952.853	0.115069	0.136403	0.843595	0.398896	0.700022	ALI09	6	122399551	122433119	q22.31	HSF2	HSF2	protein_coding	1.08303	non-significant	non-significant	TRUE	unchanged	Unaffected	TRUE	122400	122.4
ENSG00000025293	1727.86	0.297352	0.117634	2.52777	0.0114789	0.0792678	ALI09	20	35771974	35950370	q11.22	PHF20	PHF20	protein_coding	1.22889	non-significant	significant	TRUE	unchanged	Unaffected	TRUE	35772	35.772
ENSG00000025423	27.6357	-0.934144	0.328342	-2.84503	0.0044407	0.0381838	ALI09	12	56752161	56787790	q13.3	HSD17B6	HSD17B6	protein_coding	0.523353	significant	significant	FALSE	downregulated	Unaffected	TRUE	56752.2	56.7522
ENSG00000025434	115.078	0.510189	0.301938	1.68972	0.091082	0.313245	ALI09	11	47248300	47269033	p11.2	NR1H3	NR1H3	protein_coding	1.42424	non-significant	non-significant	FALSE	upregulated	Unaffected	TRUE	47248.3	47.2483
ENSG00000025770	1123.76	-0.290602	0.191281	-1.51924	0.128702	0.385535	ALI09	22	50508224	50524780	q13.33	NCAPH2	NCAPH2	protein_coding	0.817561	non-significant	non-significant	TRUE	unchanged	Unaffected	TRUE	50508.2	50.5082
ENSG00000025772	1052.65	-0.242654	0.122873	-1.97484	0.0482866	0.210972	ALI09	20	44942130	44960397	q13.12	TOMM34	TOMM34	protein_coding	0.845189	non-significant	significant	TRUE	unchanged	Unaffected	TRUE	44942.1	44.9421
ENSG00000025796	2745.01	0.265693	0.208439	1.27468	0.202424	0.497196	ALI09	6	107867756	107958208	q21	SEC63	SEC63	protein_coding	1.20221	non-significant	non-significant	TRUE	unchanged	Unaffected	TRUE	107868	107.868
ENSG00000025800	1923.53	0.148902	0.0794186	1.8749	0.0608061	0.245283	ALI09	1	32108056	32176563	p35.2	KPNA6	KPNA6	protein_coding	1.10873	non-significant	non-significant	TRUE	unchanged	Unaffected	TRUE	32108.1	32.1081
ENSG00000026025	45908.2	0.537212	0.0816005	6.58344	4.59688e-11	2.70803e-09	ALI09	10	17228241	17237593	p13	VIM	VIM	protein_coding	1.45117	significant	significant	FALSE	upregulated	Unaffected	TRUE	17228.2	17.2282
ENSG00000026036	38.2274	-0.151066	0.580826	-0.260089	0.794795	0.929014	ALI09	20	63659300	63698684	q13.33	RTEL1-TNFRSF6B	RTEL1-TNFRSF6B	protein_coding	0.900584	non-significant	non-significant	TRUE	unchanged	Unaffected	TRUE	63659.3	63.6593
ENSG00000026103	177.708	0.57383	0.306466	1.87241	0.0611504	0.246198	ALI09	10	88990531	89017059	q23.31	FAS	FAS	protein_coding	1.48847	non-significant	non-significant	FALSE	upregulated	Unaffected	TRUE	88990.5	88.9905
ENSG00000026297	133.734	-0.218448	0.182352	-1.19794	0.230939	0.53568	ALI09	6	166922113	166957191	q27	RNASET2	RNASET2	protein_coding	0.85949	non-significant	non-significant	TRUE	unchanged	Unaffected	TRUE	166922	166.922
ENSG00000026508	71.4115	1.52907	0.469738	3.25516	0.0011333	0.0126964	ALI09	11	35138882	35232402	p13	CD44	CD44	protein_coding	2.886	significant	significant	FALSE	upregulated	Unaffected	TRUE	35138.9	35.1389
ENSG00000026559	82.1111	0.384168	0.370615	1.03657	0.299937	0.609283	ALI09	20	51003656	51023107	q13.13	KCNG1	KCNG1	protein_coding	1.30511	non-significant	non-significant	FALSE	upregulated	Unaffected	TRUE	51003.7	51.0037
ENSG00000026652	1670.35	0.133262	0.111783	1.19215	0.233202	0.537917	ALI09	6	161129967	161274061	q26	AGPAT4	AGPAT4	protein_coding	1.09677	non-significant	non-significant	TRUE	unchanged	Unaffected	TRUE	161130	161.13
ENSG00000026950	194.874	-0.0364121	0.329509	-0.110504	0.91201	0.969321	ALI09	6	26402237	26415208	p22.2	BTN3A1	BTN3A1	protein_coding	0.975077	non-significant	non-significant	TRUE	unchanged	Unaffected	TRUE	26402.2	26.4022
ENSG00000027001	355.641	-0.199999	0.0985718	-2.02897	0.0424611	0.193749	ALI09	13	23730189	23889400	q12.12	MIPEP	MIPEP	protein_coding	0.870551	non-significant	significant	TRUE	unchanged	Unaffected	TRUE	23730.2	23.7302
ENSG00000027075	7.36174	0.729858	0.994758	0.733704	0.463129	0.747192	ALI09	14	61187559	61550976	q23.1	PRKCH	PRKCH	protein_coding	1.65848	non-significant	non-significant	FALSE	upregulated	Unaffected	TRUE	61187.6	61.1876
ENSG00000027697	591.208	0.074478	0.128317	0.580423	0.561629	0.811973	ALI09	6	137197485	137219449	q23.3	IFNGR1	IFNGR1	protein_coding	1.05298	non-significant	non-significant	TRUE	unchanged	Unaffected	TRUE	137197	137.197
ENSG00000027847	260.435	-0.103229	0.2541	-0.406252	0.684558	0.878883	ALI09	5	177600132	177610330	q35.3	B4GALT7	B4GALT7	protein_coding	0.930947	non-significant	non-significant	TRUE	unchanged	Unaffected	TRUE	177600	177.6
ENSG00000028116	223.079	0.218392	0.137764	1.58526	0.112908	0.358232	ALI09	2	57907629	58159920	p16.1	VRK2	VRK2	protein_coding	1.16344	non-significant	non-significant	TRUE	unchanged	Unaffected	TRUE	57907.6	57.9076
ENSG00000028137	264.642	2.05423	0.3998	5.13814	2.77466e-07	8.7111e-06	ALI09	1	12166991	12209228	p36.22	TNFRSF1B	TNFRSF1B	protein_coding	4.15321	significant	significant	FALSE	upregulated	Unaffected	TRUE	12167	12.167
ENSG00000028203	2278.35	-0.0570766	0.109258	-0.5224	0.601392	0.834042	ALI09	12	95217746	95302799	q22	VEZT	VEZT	protein_coding	0.96121	non-significant	non-significant	TRUE	unchanged	Unaffected	TRUE	95217.7	95.2177
ENSG00000028277	141.292	-1.23998	0.519416	-2.38725	0.0169748	0.104516	ALI09	19	42086110	42196585	q13.2	POU2F2	POU2F2	protein_coding	0.423379	non-significant	significant	FALSE	downregulated	Unaffected	TRUE	42086.1	42.0861
ENSG00000028310	1061.38	-0.1702	0.119952	-1.4189	0.155927	0.430786	ALI09	5	850291	892801	p15.33	BRD9	BRD9	protein_coding	0.88872	non-significant	non-significant	TRUE	unchanged	Unaffected	TRUE	850.291	0.850291
ENSG00000028528	2363.53	-0.0435489	0.0733516	-0.5937	0.552712	0.807038	ALI09	15	64094123	64146090	q22.31	SNX1	SNX1	protein_coding	0.970265	non-significant	non-significant	TRUE	unchanged	Unaffected	TRUE	64094.1	64.0941
ENSG00000028839	690.978	-0.0576572	0.120843	-0.477123	0.633274	0.85266	ALI09	6	133952170	133990432	q23.2	TBPL1	TBPL1	protein_coding	0.960823	non-significant	non-significant	TRUE	unchanged	Unaffected	TRUE	133952	133.952
ENSG00000029153	347.264	0.0805734	0.192305	0.418988	0.675225	0.874071	ALI09	12	27332854	27425289	p11.23	ARNTL2	ARNTL2	protein_coding	1.05744	non-significant	non-significant	TRUE	unchanged	Unaffected	TRUE	27332.9	27.3329
ENSG00000029363	7137.1	-0.0105061	0.0995936	-0.10549	0.915987	0.97046	ALI09	6	136256627	136289851	q23.3	BCLAF1	BCLAF1	protein_coding	0.992744	non-significant	non-significant	TRUE	unchanged	Unaffected	TRUE	136257	136.257
ENSG00000029364	1794.56	0.143731	0.0813212	1.76745	0.0771534	0.28397	ALI09	14	69398015	69462390	q24.1	SLC39A9	SLC39A9	protein_coding	1.10476	non-significant	non-significant	TRUE	unchanged	Unaffected	TRUE	69398	69.398
ENSG00000029534	87.9474	1.38998	0.274567	5.06244	4.1392e-07	1.24366e-05	ALI09	8	41653220	41896762	p11.21	ANK1	ANK1	protein_coding	2.62075	significant	significant	FALSE	upregulated	Unaffected	TRUE	41653.2	41.6532
ENSG00000029639	192.602	0.177385	0.262524	0.675692	0.499236	0.770718	ALI09	6	155256134	155314493	q25.3	TFB1M	TFB1M	protein_coding	1.13083	non-significant	non-significant	TRUE	unchanged	Unaffected	TRUE	155256	155.256
ENSG00000029725	2561.43	0.0942347	0.131192	0.718299	0.472573	0.753788	ALI09	17	5282265	5386340	p13.2	RABEP1	RABEP1	protein_coding	1.0675	non-significant	non-significant	TRUE	unchanged	Unaffected	TRUE	5282.27	5.28226
ENSG00000029993	5088.57	-0.0148071	0.12279	-0.12059	0.904016	0.966558	ALI09	X	150980509	150990771	q28	HMGB3	HMGB3	protein_coding	0.989789	non-significant	non-significant	TRUE	unchanged	Unaffected	TRUE	150981	150.981
ENSG00000030066	3403.51	-0.439687	0.107416	-4.09331	4.25265e-05	0.000782338	ALI09	11	47778087	47848555	p11.2	NUP160	NUP160	protein_coding	0.737294	significant	significant	FALSE	downregulated	Unaffected	TRUE	47778.1	47.7781
ENSG00000030110	547.86	-0.218455	0.130204	-1.67779	0.0933886	0.318016	ALI09	6	33572547	33580293	p21.31	BAK1	BAK1	protein_coding	0.859485	non-significant	non-significant	TRUE	unchanged	Unaffected	TRUE	33572.5	33.5725
ENSG00000030419	327.774	-1.26002	0.330952	-3.80724	0.000140525	0.00221253	ALI09	2	212999691	213152427	q34	IKZF2	IKZF2	protein_coding	0.417539	significant	significant	FALSE	downregulated	Unaffected	TRUE	213000	213
ENSG00000030582	1331.58	0.109335	0.281658	0.388183	0.697881	0.886565	ALI09	17	44345246	44353106	q21.31	GRN	GRN	protein_coding	1.07873	non-significant	non-significant	TRUE	unchanged	Unaffected	TRUE	44345.2	44.3452
ENSG00000031003	1444.52	0.063084	0.179064	0.352299	0.724614	0.900113	ALI09	5	137937960	138051961	q31.2	FAM13B	FAM13B	protein_coding	1.0447	non-significant	non-significant	TRUE	unchanged	Unaffected	TRUE	137938	137.938
ENSG00000031081	143.373	0.527069	0.357367	1.47487	0.140248	0.406143	ALI09	3	119294383	119420714	q13.32	ARHGAP31	ARHGAP31	protein_coding	1.441	non-significant	non-significant	FALSE	upregulated	Unaffected	TRUE	119294	119.294
ENSG00000031691	364.391	-0.380668	0.170442	-2.23341	0.0255216	0.138162	ALI09	6	49463370	49493107	p12.3	CENPQ	CENPQ	protein_coding	0.768082	non-significant	significant	TRUE	unchanged	Unaffected	TRUE	49463.4	49.4634
ENSG00000031698	3194.44	-0.0729003	0.092962	-0.784195	0.432926	0.727277	ALI09	1	109213918	109238182	p13.3	SARS1	SARS1	protein_coding	0.950725	non-significant	non-significant	TRUE	unchanged	Unaffected	TRUE	109214	109.214
ENSG00000031823	1325.02	-0.0971924	0.185415	-0.524187	0.600148	0.833585	ALI09	19	5916139	5978142	p13.3	RANBP3	RANBP3	protein_coding	0.934851	non-significant	non-significant	TRUE	unchanged	Unaffected	TRUE	5916.14	5.91614
ENSG00000032219	720.113	-0.213047	0.147578	-1.44362	0.148847	0.420081	ALI09	14	58298504	58373887	q23.1	ARID4A	ARID4A	protein_coding	0.862714	non-significant	non-significant	TRUE	unchanged	Unaffected	TRUE	58298.5	58.2985
ENSG00000032389	587.434	-0.314334	0.107823	-2.91527	0.00355384	0.0321393	ALI09	2	3188925	3377830	p25.3	EIPR1	EIPR1	protein_coding	0.804222	significant	significant	TRUE	unchanged	Unaffected	TRUE	3188.93	3.18892
ENSG00000032444	415.862	-0.0292651	0.2839	-0.103082	0.917898	0.971093	ALI09	19	7534004	7561764	p13.2	PNPLA6	PNPLA6	protein_coding	0.979919	non-significant	non-significant	TRUE	unchanged	Unaffected	TRUE	7534	7.534
ENSG00000032742	353.194	0.049205	0.125368	0.392484	0.694701	0.884928	ALI09	13	20567138	20691444	q12.11	IFT88	IFT88	protein_coding	1.03469	non-significant	non-significant	TRUE	unchanged	Unaffected	TRUE	20567.1	20.5671
ENSG00000033011	424.607	0.0649947	0.155158	0.418892	0.675295	0.874107	ALI09	16	5033923	5087379	p13.3	ALG1	ALG1	protein_coding	1.04608	non-significant	non-significant	TRUE	unchanged	Unaffected	TRUE	5033.92	5.03392
ENSG00000033030	756.302	0.13711	0.101731	1.34777	0.177731	0.463489	ALI09	12	122471599	122501073	q24.31	ZCCHC8	ZCCHC8	protein_coding	1.0997	non-significant	non-significant	TRUE	unchanged	Unaffected	TRUE	122472	122.472
ENSG00000033050	1162.39	-0.140895	0.156893	-0.898035	0.369167	0.674187	ALI09	7	151211484	151227205	q36.1	ABCF2	ABCF2	protein_coding	0.906956	non-significant	non-significant	TRUE	unchanged	Unaffected	TRUE	151211	151.211
ENSG00000033100	638.952	-0.31247	0.203301	-1.53698	0.124297	0.376987	ALI09	7	151232489	151238827	q36.1	CHPF2	CHPF2	protein_coding	0.805262	non-significant	non-significant	TRUE	unchanged	Unaffected	TRUE	151232	151.232
ENSG00000033122	17.1891	-2.21724	0.808624	-2.742	0.00610672	0.049069	ALI09	1	69567922	70151945	p31.1	LRRC7	LRRC7	protein_coding	0.215052	significant	significant	FALSE	downregulated	Unaffected	TRUE	69567.9	69.5679
ENSG00000033170	1262.11	-0.0751332	0.164162	-0.457677	0.647184	0.859689	ALI09	14	65410592	65744121	q23.3	FUT8	FUT8	protein_coding	0.949255	non-significant	non-significant	TRUE	unchanged	Unaffected	TRUE	65410.6	65.4106
ENSG00000033178	1496.25	0.327365	0.161395	2.02835	0.0425246	0.193959	ALI09	4	67612652	67701155	q13.2	UBA6	UBA6	protein_coding	1.25472	non-significant	significant	FALSE	upregulated	Unaffected	TRUE	67612.7	67.6127
ENSG00000033327	582.025	-0.0918325	0.153905	-0.596682	0.55072	0.805914	ALI09	11	78215293	78418348	q14.1	GAB2	GAB2	protein_coding	0.93833	non-significant	non-significant	TRUE	unchanged	Unaffected	TRUE	78215.3	78.2153
ENSG00000033627	1344.7	-0.241956	0.127078	-1.90399	0.0569116	0.235786	ALI09	17	42458844	42522582	q21.2	ATP6V0A1	ATP6V0A1	protein_coding	0.845598	non-significant	non-significant	TRUE	unchanged	Unaffected	TRUE	42458.8	42.4588
ENSG00000033800	1577.71	-0.0834067	0.137132	-0.608222	0.543041	0.800383	ALI09	15	68054309	68198603	q23	PIAS1	PIAS1	protein_coding	0.943826	non-significant	non-significant	TRUE	unchanged	Unaffected	TRUE	68054.3	68.0543
ENSG00000033867	1127.44	-0.286869	0.169229	-1.69515	0.0900468	0.311361	ALI09	3	27372721	27484420	p24.1	SLC4A7	SLC4A7	protein_coding	0.819679	non-significant	non-significant	TRUE	unchanged	Unaffected	TRUE	27372.7	27.3727
ENSG00000034053	799.006	-0.357385	0.239474	-1.49238	0.1356	0.398252	ALI09	15	28884483	29118315	q13.1	APBA2	APBA2	protein_coding	0.780578	non-significant	non-significant	TRUE	unchanged	Unaffected	TRUE	28884.5	28.8845
ENSG00000034152	293.968	0.110479	0.16981	0.650604	0.515302	0.781241	ALI09	17	21284672	21315232	p11.2	MAP2K3	MAP2K3	protein_coding	1.07959	non-significant	non-significant	TRUE	unchanged	Unaffected	TRUE	21284.7	21.2847
ENSG00000034239	15.7249	-0.245138	0.405067	-0.605179	0.54506	0.801557	ALI09	8	48710789	48735311	q11.21	EFCAB1	EFCAB1	protein_coding	0.843735	non-significant	non-significant	TRUE	unchanged	Unaffected	TRUE	48710.8	48.7108
ENSG00000034510	15581.9	-0.524133	0.163999	-3.19595	0.00139369	0.0150641	ALI09	2	84905656	84906671	p11.2	TMSB10	TMSB10	protein_coding	0.695377	significant	significant	FALSE	downregulated	Unaffected	TRUE	84905.7	84.9057
ENSG00000034533	142.495	0.27072	0.387158	0.699249	0.484396	0.76163	ALI09	3	131013875	131027649	q22.1	ASTE1	ASTE1	protein_coding	1.20641	non-significant	non-significant	TRUE	unchanged	Unaffected	TRUE	131014	131.014
ENSG00000034677	544.444	0.194429	0.177305	1.09658	0.272825	0.581767	ALI09	8	100257060	100336218	q22.2	RNF19A	RNF19A	protein_coding	1.14427	non-significant	non-significant	TRUE	unchanged	Unaffected	TRUE	100257	100.257
ENSG00000034693	223.253	-0.0335643	0.213874	-0.156935	0.875296	0.957319	ALI09	6	143450805	143490616	q24.2	PEX3	PEX3	protein_coding	0.977004	non-significant	non-significant	TRUE	unchanged	Unaffected	TRUE	143451	143.451
ENSG00000034713	1090.01	0.0785746	0.105868	0.742194	0.45797	0.743328	ALI09	16	75566375	75577881	q23.1	GABARAPL2	GABARAPL2	protein_coding	1.05597	non-significant	non-significant	TRUE	unchanged	Unaffected	TRUE	75566.4	75.5664
ENSG00000035115	304.986	0.172926	0.174564	0.990616	0.321873	0.629049	ALI09	2	217730	266398	p25.3	SH3YL1	SH3YL1	protein_coding	1.12734	non-significant	non-significant	TRUE	unchanged	Unaffected	TRUE	217.73	0.21773
ENSG00000035141	1328.45	-0.176942	0.0976655	-1.81172	0.0700298	0.268543	ALI09	2	70295975	70302090	p13.3	FAM136A	FAM136A	protein_coding	0.884576	non-significant	non-significant	TRUE	unchanged	Unaffected	TRUE	70296	70.296
ENSG00000035403	8856.28	-0.758399	0.198567	-3.81935	0.000133801	0.0021194	ALI09	10	73995193	74121363	q22.2	VCL	VCL	protein_coding	0.591152	significant	significant	FALSE	downregulated	Unaffected	TRUE	73995.2	73.9952
ENSG00000035499	1739.19	-0.415717	0.15046	-2.76297	0.00572788	0.0467594	ALI09	5	60596912	60700190	q12.1	DEPDC1B	DEPDC1B	protein_coding	0.749647	significant	significant	FALSE	downregulated	Unaffected	TRUE	60596.9	60.5969
ENSG00000035664	108.276	-0.149267	0.262146	-0.569403	0.569083	0.815995	ALI09	15	63907036	64072033	q22.31	DAPK2	DAPK2	protein_coding	0.901709	non-significant	non-significant	TRUE	unchanged	Unaffected	TRUE	63907	63.907
ENSG00000035681	650.64	0.213615	0.128967	1.65636	0.0976499	0.326569	ALI09	8	58583508	58659853	q12.1	NSMAF	NSMAF	protein_coding	1.15959	non-significant	non-significant	TRUE	unchanged	Unaffected	TRUE	58583.5	58.5835
ENSG00000035687	1226.79	0.112541	0.0970635	1.15946	0.246268	0.55303	ALI09	1	244408494	244451909	q44	ADSS2	ADSS2	protein_coding	1.08113	non-significant	non-significant	TRUE	unchanged	Unaffected	TRUE	244408	244.408
ENSG00000035862	2250.55	-0.428755	0.0988019	-4.33954	1.42779e-05	0.000301851	ALI09	17	78852977	78925387	q25.3	TIMP2	TIMP2	protein_coding	0.742902	significant	significant	FALSE	downregulated	Unaffected	TRUE	78853	78.853
ENSG00000035928	3141.43	-0.00907452	0.1106	-0.0820484	0.934608	0.977391	ALI09	4	39287456	39366375	p14	RFC1	RFC1	protein_coding	0.99373	non-significant	non-significant	TRUE	unchanged	Unaffected	TRUE	39287.5	39.2875
ENSG00000036054	555.873	0.142094	0.135182	1.05113	0.293198	0.601755	ALI09	3	100260992	100325251	q12.1	TBC1D23	TBC1D23	protein_coding	1.10351	non-significant	non-significant	TRUE	unchanged	Unaffected	TRUE	100261	100.261
ENSG00000036257	2717.7	0.0458685	0.0983074	0.466583	0.640799	0.856686	ALI09	2	224470150	224585397	q36.2	CUL3	CUL3	protein_coding	1.0323	non-significant	non-significant	TRUE	unchanged	Unaffected	TRUE	224470	224.47
ENSG00000036448	28.2686	0.139387	0.78331	0.177947	0.858765	0.951149	ALI09	8	2045046	2165552	p23.3	MYOM2	MYOM2	protein_coding	1.10144	non-significant	non-significant	TRUE	unchanged	Unaffected	TRUE	2045.05	2.04505
ENSG00000036530	76.7095	0.295465	0.211659	1.39595	0.16273	0.441062	ALI09	14	99684298	99727301	q32.2	CYP46A1	CYP46A1	protein_coding	1.22728	non-significant	non-significant	TRUE	unchanged	Unaffected	TRUE	99684.3	99.6843
ENSG00000036549	1310.34	0.0223984	0.132084	0.169576	0.865343	0.953802	ALI09	1	77562416	77683419	p31.1	ZZZ3	ZZZ3	protein_coding	1.01565	non-significant	non-significant	TRUE	unchanged	Unaffected	TRUE	77562.4	77.5624
ENSG00000036565	12.0877	2.17643	0.597795	3.64077	0.000271827	0.00387279	ALI09	8	20144855	20183206	p21.3	SLC18A1	SLC18A1	protein_coding	4.52034	significant	significant	FALSE	upregulated	Unaffected	TRUE	20144.9	20.1449
ENSG00000036672	51.3762	-0.051608	0.362805	-0.142247	0.886885	0.961517	ALI09	11	119355215	119381711	q23.3	USP2	USP2	protein_coding	0.96486	non-significant	non-significant	TRUE	unchanged	Unaffected	TRUE	119355	119.355
ENSG00000036828	20.114	0.150653	0.327312	0.460273	0.64532	0.859127	ALI09	3	122183668	122291629	q13.33	CASR	CASR	protein_coding	1.11007	non-significant	non-significant	TRUE	unchanged	Unaffected	TRUE	122184	122.184
ENSG00000037042	117.015	0.228783	0.15978	1.43186	0.152183	0.425438	ALI09	17	42659284	42667006	q21.2	TUBG2	TUBG2	protein_coding	1.17185	non-significant	non-significant	TRUE	unchanged	Unaffected	TRUE	42659.3	42.6593
ENSG00000037241	546.355	0.104461	0.1207	0.865461	0.386786	0.689602	ALI09	5	172958729	172969771	q35.1	RPL26L1	RPL26L1	protein_coding	1.07509	non-significant	non-significant	TRUE	unchanged	Unaffected	TRUE	172959	172.959
ENSG00000037280	175.062	-0.853283	0.378962	-2.25163	0.0243455	0.133808	ALI09	5	180601506	180649624	q35.3	FLT4	FLT4	protein_coding	0.553524	non-significant	significant	FALSE	downregulated	Unaffected	TRUE	180602	180.602
ENSG00000037474	1567.03	-0.224626	0.128995	-1.74134	0.0816232	0.293267	ALI09	5	6599239	6633291	p15.31	NSUN2	NSUN2	protein_coding	0.855817	non-significant	non-significant	TRUE	unchanged	Unaffected	TRUE	6599.24	6.59924
ENSG00000037637	833.349	-0.0502582	0.158983	-0.316123	0.751909	0.911189	ALI09	1	16246840	16352480	p36.13	FBXO42	FBXO42	protein_coding	0.965763	non-significant	non-significant	TRUE	unchanged	Unaffected	TRUE	16246.8	16.2468
ENSG00000037749	1007.47	0.327428	0.124004	2.64046	0.0082794	0.0620349	ALI09	5	154038906	154220478	q33.2	MFAP3	MFAP3	protein_coding	1.25477	non-significant	significant	FALSE	upregulated	Unaffected	TRUE	154039	154.039
ENSG00000037757	176.709	0.834839	0.311168	2.68292	0.00729828	0.0562719	ALI09	19	13764522	13774282	p13.13	MRI1	MRI1	protein_coding	1.78366	non-significant	significant	FALSE	upregulated	Unaffected	TRUE	13764.5	13.7645
ENSG00000037897	270.773	-0.494803	0.14846	-3.3329	0.00085946	0.0100912	ALI09	12	57768471	57772119	q14.1	METTL1	METTL1	protein_coding	0.709659	significant	significant	FALSE	downregulated	Unaffected	TRUE	57768.5	57.7685
ENSG00000038002	238.047	0.222741	0.186974	1.19129	0.233538	0.538278	ALI09	4	177430774	177442437	q34.3	AGA	AGA	protein_coding	1.16695	non-significant	non-significant	TRUE	unchanged	Unaffected	TRUE	177431	177.431
ENSG00000038210	433.871	0.208615	0.131293	1.58892	0.112078	0.356784	ALI09	4	25160663	25279204	p15.2	PI4K2B	PI4K2B	protein_coding	1.15558	non-significant	non-significant	TRUE	unchanged	Unaffected	TRUE	25160.7	25.1607
ENSG00000038219	1345.35	0.0726732	0.101566	0.71553	0.474282	0.755038	ALI09	4	13568738	13627725	p15.33	BOD1L1	BOD1L1	protein_coding	1.05166	non-significant	non-significant	TRUE	unchanged	Unaffected	TRUE	13568.7	13.5687
ENSG00000038274	2821.09	-0.487353	0.157367	-3.09693	0.00195539	0.0197346	ALI09	5	163503114	163519354	q34	MAT2B	MAT2B	protein_coding	0.713333	significant	significant	FALSE	downregulated	Unaffected	TRUE	163503	163.503
ENSG00000038295	85.5829	-1.57626	0.582023	-2.70825	0.006764	0.0529704	ALI09	4	165873237	166104457	q32.3	TLL1	TLL1	protein_coding	0.33535	non-significant	significant	FALSE	downregulated	Unaffected	TRUE	165873	165.873
ENSG00000038358	1475.5	-0.123311	0.149326	-0.82578	0.408929	0.707741	ALI09	16	67873052	67884499	q22.1	EDC4	EDC4	protein_coding	0.918078	non-significant	non-significant	TRUE	unchanged	Unaffected	TRUE	67873.1	67.8731
ENSG00000038382	2044.63	-0.122072	0.167424	-0.729114	0.465932	0.74853	ALI09	5	14143342	14532128	p15.2	TRIO	TRIO	protein_coding	0.918867	non-significant	non-significant	TRUE	unchanged	Unaffected	TRUE	14143.3	14.1433
ENSG00000038427	16058.6	-0.124596	0.172124	-0.723872	0.469144	0.751061	ALI09	5	83471618	83582303	q14.2	VCAN	VCAN	protein_coding	0.917261	non-significant	non-significant	TRUE	unchanged	Unaffected	TRUE	83471.6	83.4716
ENSG00000038532	571.036	-0.00328408	0.150167	-0.0218695	0.982552	0.994643	ALI09	16	10944564	11182186	p13.13	CLEC16A	CLEC16A	protein_coding	0.997726	non-significant	non-significant	TRUE	unchanged	Unaffected	TRUE	10944.6	10.9446
ENSG00000039123	2675.49	0.0258793	0.173169	0.149445	0.881202	0.959324	ALI09	5	55307989	55425579	q11.2	MTREX	MTREX	protein_coding	1.0181	non-significant	non-significant	TRUE	unchanged	Unaffected	TRUE	55308	55.308
ENSG00000039139	23.6162	0.143231	0.938183	0.152668	0.87866	0.95861	ALI09	5	13690331	13944543	p15.2	DNAH5	DNAH5	protein_coding	1.10438	non-significant	non-significant	TRUE	unchanged	Unaffected	TRUE	13690.3	13.6903
ENSG00000039319	1431.78	-0.106411	0.16968	-0.627125	0.530577	0.792202	ALI09	5	80408013	80483379	q14.1	ZFYVE16	ZFYVE16	protein_coding	0.928896	non-significant	non-significant	TRUE	unchanged	Unaffected	TRUE	80408	80.408
ENSG00000039523	624.564	-0.0556001	0.245089	-0.226857	0.820535	0.937634	ALI09	16	67518418	67546788	q22.1	RIPOR1	RIPOR1	protein_coding	0.962194	non-significant	non-significant	TRUE	unchanged	Unaffected	TRUE	67518.4	67.5184
ENSG00000039560	3882.74	-0.265764	0.14268	-1.86266	0.06251	0.249654	ALI09	5	34656328	34832612	p13.2	RAI14	RAI14	protein_coding	0.831758	non-significant	non-significant	TRUE	unchanged	Unaffected	TRUE	34656.3	34.6563
ENSG00000039650	363.159	-0.159479	0.227291	-0.701652	0.482896	0.760479	ALI09	19	49859882	49878351	q13.33	PNKP	PNKP	protein_coding	0.895348	non-significant	non-significant	TRUE	unchanged	Unaffected	TRUE	49859.9	49.8599
ENSG00000040199	768.047	0.371607	0.116655	3.18553	0.00144487	0.0155209	ALI09	16	71637835	71724701	q22.2	PHLPP2	PHLPP2	protein_coding	1.29379	significant	significant	FALSE	upregulated	Unaffected	TRUE	71637.8	71.6378
ENSG00000040275	1423.37	0.274107	0.144615	1.89543	0.0580358	0.238793	ALI09	5	169583636	169604778	q35.1	SPDL1	SPDL1	protein_coding	1.20925	non-significant	non-significant	TRUE	unchanged	Unaffected	TRUE	169584	169.584
ENSG00000040341	1712.11	-0.322604	0.0979813	-3.2925	0.000992995	0.0113365	ALI09	8	73420369	73747708	q21.11	STAU2	STAU2	protein_coding	0.799625	significant	significant	TRUE	unchanged	Unaffected	TRUE	73420.4	73.4204
ENSG00000040487	246.201	-0.124148	0.19535	-0.635515	0.525093	0.788617	ALI09	1	19312326	19329300	p36.13	SLC66A1	SLC66A1	protein_coding	0.917546	non-significant	non-significant	TRUE	unchanged	Unaffected	TRUE	19312.3	19.3123
ENSG00000040531	388.634	0.002788	0.201886	0.0138098	0.988982	0.997005	ALI09	17	3636459	3663103	p13.2	CTNS	CTNS	protein_coding	1.00193	non-significant	non-significant	TRUE	unchanged	Unaffected	TRUE	3636.46	3.63646
ENSG00000040608	79.1774	-1.03358	0.580104	-1.78172	0.0747951	0.279846	ALI09	22	20241415	20283246	q11.21	RTN4R	RTN4R	protein_coding	0.488496	non-significant	non-significant	FALSE	downregulated	Unaffected	TRUE	20241.4	20.2414
ENSG00000040633	1377.56	0.0414053	0.109973	0.376504	0.706542	0.890746	ALI09	17	7235029	7239722	p13.1	PHF23	PHF23	protein_coding	1.02912	non-significant	non-significant	TRUE	unchanged	Unaffected	TRUE	7235.03	7.23503
ENSG00000040731	239.689	-0.498051	0.271531	-1.83423	0.0666191	0.259912	ALI09	5	24487100	24644978	p14.1	CDH10	CDH10	protein_coding	0.708063	non-significant	non-significant	FALSE	downregulated	Unaffected	TRUE	24487.1	24.4871
ENSG00000040933	944.096	0.0524699	0.156879	0.334462	0.738031	0.905372	ALI09	2	98444854	98594392	q11.2	INPP4A	INPP4A	protein_coding	1.03704	non-significant	non-significant	TRUE	unchanged	Unaffected	TRUE	98444.9	98.4449
ENSG00000041353	23.5072	0.725853	0.446779	1.62463	0.10424	0.34136	ALI09	18	54717860	54895516	q21.2	RAB27B	RAB27B	protein_coding	1.65388	non-significant	non-significant	FALSE	upregulated	Unaffected	TRUE	54717.9	54.7179
ENSG00000041357	3996.3	0.0607931	0.132613	0.458424	0.646648	0.859465	ALI09	15	78540405	78552417	q25.1	PSMA4	PSMA4	protein_coding	1.04304	non-significant	non-significant	TRUE	unchanged	Unaffected	TRUE	78540.4	78.5404
ENSG00000041515	203.588	-1.31967	0.223176	-5.91313	3.35664e-09	1.49777e-07	ALI09	13	108596152	109208005	q33.3	MYO16	MYO16	protein_coding	0.400627	significant	significant	FALSE	downregulated	Unaffected	TRUE	108596	108.596
ENSG00000041802	915.082	-0.0790084	0.0952994	-0.829054	0.407074	0.706075	ALI09	3	194640791	194672463	q29	LSG1	LSG1	protein_coding	0.946708	non-significant	non-significant	TRUE	unchanged	Unaffected	TRUE	194641	194.641
ENSG00000041880	39.1354	0.502056	0.317199	1.58278	0.113471	0.35905	ALI09	3	51942345	51948867	p21.2	PARP3	PARP3	protein_coding	1.41623	non-significant	non-significant	FALSE	upregulated	Unaffected	TRUE	51942.3	51.9423
ENSG00000041982	706.575	-0.932811	0.174445	-5.3473	8.9276e-08	3.14144e-06	ALI09	9	115019575	115118257	q33.1	TNC	TNC	protein_coding	0.523837	significant	significant	FALSE	downregulated	Unaffected	TRUE	115020	115.02
ENSG00000041988	189.478	0.177672	0.229261	0.774976	0.438354	0.730536	ALI09	1	6624866	6635586	p36.31	THAP3	THAP3	protein_coding	1.13106	non-significant	non-significant	TRUE	unchanged	Unaffected	TRUE	6624.87	6.62487
ENSG00000042062	12.0571	-0.326499	0.58454	-0.558558	0.576464	0.820542	ALI09	20	50586108	50691542	q13.13	RIPOR3	RIPOR3	protein_coding	0.797469	non-significant	non-significant	TRUE	unchanged	Unaffected	TRUE	50586.1	50.5861
ENSG00000042088	1295.67	-0.0930422	0.0951348	-0.978003	0.328073	0.635845	ALI09	14	89954939	90044764	q32.11	TDP1	TDP1	protein_coding	0.937544	non-significant	non-significant	TRUE	unchanged	Unaffected	TRUE	89954.9	89.9549
ENSG00000042286	31.9617	0.532257	0.314664	1.69151	0.0907402	0.312746	ALI09	10	70098223	70132934	q22.1	AIFM2	AIFM2	protein_coding	1.44619	non-significant	non-significant	FALSE	upregulated	Unaffected	TRUE	70098.2	70.0982
ENSG00000042317	304.837	0.0565173	0.221284	0.255406	0.798409	0.93014	ALI09	14	88384924	88470350	q31.3	SPATA7	SPATA7	protein_coding	1.03995	non-significant	non-significant	TRUE	unchanged	Unaffected	TRUE	88384.9	88.3849
ENSG00000042429	1075.67	-0.24293	0.118934	-2.04256	0.0410963	0.189923	ALI09	11	93784227	93814963	q21	MED17	MED17	protein_coding	0.845028	non-significant	significant	TRUE	unchanged	Unaffected	TRUE	93784.2	93.7842
ENSG00000042445	621.729	0.239626	0.265103	0.903899	0.366049	0.671822	ALI09	2	85341955	85354531	p11.2	RETSAT	RETSAT	protein_coding	1.18069	non-significant	non-significant	TRUE	unchanged	Unaffected	TRUE	85342	85.342
ENSG00000042493	109.403	0.777929	0.225114	3.45572	0.000548831	0.00691712	ALI09	2	85394753	85418432	p11.2	CAPG	CAPG	protein_coding	1.71467	significant	significant	FALSE	upregulated	Unaffected	TRUE	85394.8	85.3948
ENSG00000042753	1273.32	-6.83696e-05	0.155317	-0.000440194	0.999649	0.999831	ALI09	19	46838136	46850846	q13.32	AP2S1	AP2S1	protein_coding	0.999953	non-significant	non-significant	TRUE	unchanged	Unaffected	TRUE	46838.1	46.8381
ENSG00000042781	44.7298	-1.32519	0.389315	-3.40391	0.000664278	0.00815316	ALI09	1	215622891	216423448	q41	USH2A	USH2A	protein_coding	0.399095	significant	significant	FALSE	downregulated	Unaffected	TRUE	215623	215.623
ENSG00000043093	1002.41	0.162989	0.180734	0.90182	0.367152	0.672365	ALI09	3	182938074	182985953	q26.33	DCUN1D1	DCUN1D1	protein_coding	1.1196	non-significant	non-significant	TRUE	unchanged	Unaffected	TRUE	182938	182.938
ENSG00000043143	114.338	0.845237	0.555335	1.52203	0.128001	0.384414	ALI09	5	134524312	134583230	q31.1	JADE2	JADE2	protein_coding	1.79656	non-significant	non-significant	FALSE	upregulated	Unaffected	TRUE	134524	134.524
ENSG00000043355	1257.47	-0.648999	0.234155	-2.77167	0.00557702	0.0457774	ALI09	13	99981784	99986765	q32.3	ZIC2	ZIC2	protein_coding	0.637723	significant	significant	FALSE	downregulated	Unaffected	TRUE	99981.8	99.9818
ENSG00000043514	721.381	-0.275882	0.186516	-1.47913	0.139104	0.404365	ALI09	1	39838110	39883511	p34.2	TRIT1	TRIT1	protein_coding	0.825945	non-significant	non-significant	TRUE	unchanged	Unaffected	TRUE	39838.1	39.8381
ENSG00000044090	1300.07	0.258098	0.201521	1.28075	0.20028	0.493975	ALI09	6	43037617	43053945	p21.1	CUL7	CUL7	protein_coding	1.1959	non-significant	non-significant	TRUE	unchanged	Unaffected	TRUE	43037.6	43.0376
ENSG00000044115	10470.2	-0.0923359	0.106628	-0.865961	0.386512	0.689459	ALI09	5	138610967	138935034	q31.2	CTNNA1	CTNNA1	protein_coding	0.938003	non-significant	non-significant	TRUE	unchanged	Unaffected	TRUE	138611	138.611
ENSG00000044446	494.607	-0.0671139	0.179894	-0.373075	0.709093	0.892301	ALI09	X	18892298	18984114	p22.13	PHKA2	PHKA2	protein_coding	0.954546	non-significant	non-significant	TRUE	unchanged	Unaffected	TRUE	18892.3	18.8923
ENSG00000044459	534.415	0.096686	0.140964	0.685892	0.492781	0.766779	ALI09	9	17134982	17503923	p22.2	CNTLN	CNTLN	protein_coding	1.06931	non-significant	non-significant	TRUE	unchanged	Unaffected	TRUE	17135	17.135
ENSG00000044524	3630.87	0.900998	0.220494	4.08627	4.38364e-05	0.000802213	ALI09	3	89107621	89482134	p11.1	EPHA3	EPHA3	protein_coding	1.86736	significant	significant	FALSE	upregulated	Unaffected	TRUE	89107.6	89.1076
ENSG00000044574	13851.6	-0.102593	0.228339	-0.449301	0.653214	0.863051	ALI09	9	125234853	125241343	q33.3	HSPA5	HSPA5	protein_coding	0.931357	non-significant	non-significant	TRUE	unchanged	Unaffected	TRUE	125235	125.235
ENSG00000046604	438.364	-0.544472	0.231764	-2.34925	0.0188111	0.112171	ALI09	18	31498177	31549008	q12.1	DSG2	DSG2	protein_coding	0.685643	non-significant	significant	FALSE	downregulated	Unaffected	TRUE	31498.2	31.4982
ENSG00000046647	205.985	0.41391	0.254775	1.62461	0.104246	0.34136	ALI09	X	14008279	14029893	p22.2	GEMIN8	GEMIN8	protein_coding	1.33229	non-significant	non-significant	FALSE	upregulated	Unaffected	TRUE	14008.3	14.0083
ENSG00000046651	442.56	-0.121831	0.325241	-0.374589	0.707967	0.891687	ALI09	X	13734745	13769357	p22.2	OFD1	OFD1	protein_coding	0.91902	non-significant	non-significant	TRUE	unchanged	Unaffected	TRUE	13734.7	13.7347
ENSG00000046653	11277.4	0.0655926	0.179431	0.36556	0.714693	0.8951	ALI09	X	13770939	13938638	p22.2	GPM6B	GPM6B	protein_coding	1.04651	non-significant	non-significant	TRUE	unchanged	Unaffected	TRUE	13770.9	13.7709
ENSG00000046889	1045.01	0.73319	0.310665	2.36006	0.0182718	0.109967	ALI09	8	67952046	68237032	q13.2	PREX2	PREX2	protein_coding	1.66231	non-significant	significant	FALSE	upregulated	Unaffected	TRUE	67952	67.952
ENSG00000047056	570.917	-0.00889035	0.141112	-0.0630023	0.949765	0.982512	ALI09	10	1049538	1132384	p15.3	WDR37	WDR37	protein_coding	0.993857	non-significant	non-significant	TRUE	unchanged	Unaffected	TRUE	1049.54	1.04954
ENSG00000047188	1132.44	0.110908	0.139419	0.795501	0.426322	0.721764	ALI09	5	113513694	113595285	q22.2	YTHDC2	YTHDC2	protein_coding	1.07991	non-significant	non-significant	TRUE	unchanged	Unaffected	TRUE	113514	113.514
ENSG00000047230	1364.66	-0.344051	0.265356	-1.29657	0.194781	0.487521	ALI09	X	16587999	16712936	p22.2	CTPS2	CTPS2	protein_coding	0.787826	non-significant	non-significant	TRUE	unchanged	Unaffected	TRUE	16588	16.588
ENSG00000047249	703.962	0.100688	0.112476	0.895196	0.370683	0.675344	ALI09	8	53715543	53843558	q11.23	ATP6V1H	ATP6V1H	protein_coding	1.07228	non-significant	non-significant	TRUE	unchanged	Unaffected	TRUE	53715.5	53.7155
ENSG00000047315	5066.68	0.042256	0.0938061	0.450461	0.652378	0.862326	ALI09	4	56977722	57031158	q12	POLR2B	POLR2B	protein_coding	1.02972	non-significant	non-significant	TRUE	unchanged	Unaffected	TRUE	56977.7	56.9777
ENSG00000047346	401.106	0.159662	0.197798	0.807199	0.419552	0.716829	ALI09	15	52581317	52709817	q21.3	FAM214A	FAM214A	protein_coding	1.11703	non-significant	non-significant	TRUE	unchanged	Unaffected	TRUE	52581.3	52.5813
ENSG00000047365	39.0691	-0.16158	0.381613	-0.423413	0.671994	0.872149	ALI09	4	35948221	36244514	p14	ARAP2	ARAP2	protein_coding	0.894045	non-significant	non-significant	TRUE	unchanged	Unaffected	TRUE	35948.2	35.9482
ENSG00000047410	5786.5	0.146376	0.098605	1.48447	0.137685	0.401884	ALI09	1	186311652	186375693	q31.1	TPR	TPR	protein_coding	1.10679	non-significant	non-significant	TRUE	unchanged	Unaffected	TRUE	186312	186.312
ENSG00000047457	575.212	-4.83268	0.750121	-6.44253	1.17497e-10	6.50169e-09	ALI09	3	149162410	149221829	q25.1	CP	CP	protein_coding	0.0350929	significant	significant	FALSE	downregulated	Unaffected	TRUE	149162	149.162
ENSG00000047578	373.661	-0.177896	0.247217	-0.719595	0.471775	0.75303	ALI09	16	27550133	27780369	p12.1	KATNIP	KATNIP	protein_coding	0.883991	non-significant	non-significant	TRUE	unchanged	Unaffected	TRUE	27550.1	27.5501
ENSG00000047579	206.773	-0.205274	0.152192	-1.34879	0.177406	0.462986	ALI09	6	15522807	15663058	p22.3	DTNBP1	DTNBP1	protein_coding	0.867374	non-significant	non-significant	TRUE	unchanged	Unaffected	TRUE	15522.8	15.5228
ENSG00000047597	15.1588	0.355255	0.337073	1.05394	0.29191	0.600796	ALI09	X	37685791	37732130	p21.1	XK	XK	protein_coding	1.27921	non-significant	non-significant	FALSE	upregulated	Unaffected	TRUE	37685.8	37.6858
ENSG00000047617	41.4823	0.246985	0.289415	0.853394	0.393441	0.695778	ALI09	12	5531869	5946232	p13.31	ANO2	ANO2	protein_coding	1.18672	non-significant	non-significant	TRUE	unchanged	Unaffected	TRUE	5531.87	5.53187
ENSG00000047621	415.987	0.145209	0.155074	0.936389	0.349073	0.654919	ALI09	12	4487735	4538508	p13.32	C12orf4	C12orf4	protein_coding	1.10589	non-significant	non-significant	TRUE	unchanged	Unaffected	TRUE	4487.73	4.48773
ENSG00000047634	408.796	0.433077	0.197731	2.19023	0.0285072	0.149501	ALI09	X	17737449	17754988	p22.13	SCML1	SCML1	protein_coding	1.35011	non-significant	significant	FALSE	upregulated	Unaffected	TRUE	17737.4	17.7374
ENSG00000047644	1088.25	-0.151821	0.127148	-1.19405	0.232457	0.537081	ALI09	X	10015254	10144474	p22.2	WWC3	WWC3	protein_coding	0.900114	non-significant	non-significant	TRUE	unchanged	Unaffected	TRUE	10015.3	10.0153
ENSG00000047648	75.1804	-0.808322	0.22542	-3.58584	0.000335995	0.00463889	ALI09	X	11117651	11665920	p22.2	ARHGAP6	ARHGAP6	protein_coding	0.571046	significant	significant	FALSE	downregulated	Unaffected	TRUE	11117.7	11.1177
ENSG00000047849	5262.34	-0.122247	0.0962513	-1.27008	0.204056	0.499191	ALI09	3	47850690	48089272	p21.31	MAP4	MAP4	protein_coding	0.918756	non-significant	non-significant	TRUE	unchanged	Unaffected	TRUE	47850.7	47.8507
ENSG00000047932	912.776	-0.585998	0.136367	-4.29723	1.72945e-05	0.0003584	ALI09	6	117560269	117602542	q22.1	GOPC	GOPC	protein_coding	0.666188	significant	significant	FALSE	downregulated	Unaffected	TRUE	117560	117.56
ENSG00000048028	1312.79	0.497718	0.228245	2.18062	0.0292112	0.152052	ALI09	11	113797874	113875570	q23.2	USP28	USP28	protein_coding	1.41198	non-significant	significant	FALSE	upregulated	Unaffected	TRUE	113798	113.798
ENSG00000048052	635.388	0.469591	0.154773	3.03406	0.00241289	0.0234633	ALI09	7	18086949	19002416	p21.1	HDAC9	HDAC9	protein_coding	1.38472	significant	significant	FALSE	upregulated	Unaffected	TRUE	18086.9	18.0869
ENSG00000048140	774.368	0.0774503	0.181506	0.42671	0.669591	0.871294	ALI09	5	176647387	176659054	q35.2	TSPAN17	TSPAN17	protein_coding	1.05515	non-significant	non-significant	TRUE	unchanged	Unaffected	TRUE	176647	176.647
ENSG00000048162	219.149	-0.245146	0.205757	-1.19143	0.233483	0.538266	ALI09	5	176383938	176388927	q35.2	NOP16	NOP16	protein_coding	0.84373	non-significant	non-significant	TRUE	unchanged	Unaffected	TRUE	176384	176.384
ENSG00000048342	637.958	0.421824	0.171497	2.45967	0.0139067	0.0909366	ALI09	4	15469865	15601552	p15.32	CC2D2A	CC2D2A	protein_coding	1.33962	non-significant	significant	FALSE	upregulated	Unaffected	TRUE	15469.9	15.4699
ENSG00000048392	1212.96	0.223527	0.237004	0.943139	0.34561	0.651869	ALI09	8	102204502	102238961	q22.3	RRM2B	RRM2B	protein_coding	1.16758	non-significant	non-significant	TRUE	unchanged	Unaffected	TRUE	102205	102.205
ENSG00000048405	294.759	0.0634901	0.130899	0.485031	0.627654	0.849471	ALI09	7	127346790	127431924	q31.33	ZNF800	ZNF800	protein_coding	1.04499	non-significant	non-significant	TRUE	unchanged	Unaffected	TRUE	127347	127.347
ENSG00000048471	558.944	-0.0019151	0.135562	-0.0141271	0.988729	0.997005	ALI09	16	11976734	12574287	p13.13	SNX29	SNX29	protein_coding	0.998673	non-significant	non-significant	TRUE	unchanged	Unaffected	TRUE	11976.7	11.9767
ENSG00000048540	282.018	-0.486417	0.478747	-1.01602	0.309619	0.618629	ALI09	12	16548372	16610594	p12.3	LMO3	LMO3	protein_coding	0.713796	non-significant	non-significant	FALSE	downregulated	Unaffected	TRUE	16548.4	16.5484
ENSG00000048544	798.527	0.281462	0.141716	1.98611	0.0470216	0.207433	ALI09	6	42206807	42217861	p21.1	MRPS10	MRPS10	protein_coding	1.21543	non-significant	significant	TRUE	unchanged	Unaffected	TRUE	42206.8	42.2068
ENSG00000048545	22.3299	1.44047	0.324866	4.43405	9.24779e-06	0.00020351	ALI09	6	42155406	42181338	p21.1	GUCA1A	GUCA1A	protein_coding	2.7141	significant	significant	FALSE	upregulated	Unaffected	TRUE	42155.4	42.1554
ENSG00000048649	2798.58	0.181937	0.177093	1.02736	0.304253	0.613281	ALI09	11	77659996	77821017	q14.1	RSF1	RSF1	protein_coding	1.13441	non-significant	non-significant	TRUE	unchanged	Unaffected	TRUE	77660	77.66
ENSG00000048707	1206.31	-0.0992125	0.119624	-0.829371	0.406894	0.706029	ALI09	1	12230030	12512047	p36.22	VPS13D	VPS13D	protein_coding	0.933542	non-significant	non-significant	TRUE	unchanged	Unaffected	TRUE	12230	12.23
ENSG00000048740	2041.68	-0.882159	0.162504	-5.42853	5.68215e-08	2.09063e-06	ALI09	10	10798397	11336675	p14	CELF2	CELF2	protein_coding	0.542555	significant	significant	FALSE	downregulated	Unaffected	TRUE	10798.4	10.7984
ENSG00000048828	1379.69	0.119533	0.200471	0.596264	0.550999	0.806107	ALI09	9	93451685	93566112	q22.31	FAM120A	FAM120A	protein_coding	1.08638	non-significant	non-significant	TRUE	unchanged	Unaffected	TRUE	93451.7	93.4517
ENSG00000048991	1693.95	-0.0333471	0.0852091	-0.391356	0.695534	0.885118	ALI09	2	135531455	135725270	q21.3	R3HDM1	R3HDM1	protein_coding	0.977151	non-significant	non-significant	TRUE	unchanged	Unaffected	TRUE	135531	135.531
ENSG00000049089	47.9916	-0.136015	0.365638	-0.371995	0.709896	0.89267	ALI09	1	40300489	40317813	p34.2	COL9A2	COL9A2	protein_coding	0.910029	non-significant	non-significant	TRUE	unchanged	Unaffected	TRUE	40300.5	40.3005
ENSG00000049130	787.979	0.123696	0.205854	0.600891	0.547912	0.80361	ALI09	12	88492793	88580851	q21.32	KITLG	KITLG	protein_coding	1.08952	non-significant	non-significant	TRUE	unchanged	Unaffected	TRUE	88492.8	88.4928
ENSG00000049167	532.459	-0.0489905	0.1637	-0.29927	0.764734	0.91772	ALI09	5	60866454	60945073	q12.1	ERCC8	ERCC8	protein_coding	0.966612	non-significant	non-significant	TRUE	unchanged	Unaffected	TRUE	60866.5	60.8665
ENSG00000049192	94.0781	-0.540089	0.34084	-1.58458	0.113061	0.358432	ALI09	5	65148738	65481920	q12.3	ADAMTS6	ADAMTS6	protein_coding	0.687729	non-significant	non-significant	FALSE	downregulated	Unaffected	TRUE	65148.7	65.1487
ENSG00000049239	1055.33	-0.0281342	0.166063	-0.169418	0.865468	0.953888	ALI09	1	9234774	9271337	p36.22	H6PD	H6PD	protein_coding	0.980688	non-significant	non-significant	TRUE	unchanged	Unaffected	TRUE	9234.77	9.23477
ENSG00000049245	1545.77	0.165505	0.185434	0.892532	0.372108	0.676616	ALI09	1	7771296	7781432	p36.23	VAMP3	VAMP3	protein_coding	1.12156	non-significant	non-significant	TRUE	unchanged	Unaffected	TRUE	7771.3	7.7713
ENSG00000049246	248.666	-0.291017	0.125488	-2.31909	0.0203901	0.118586	ALI09	1	7784320	7845177	p36.23	PER3	PER3	protein_coding	0.817326	non-significant	significant	TRUE	unchanged	Unaffected	TRUE	7784.32	7.78432
ENSG00000049323	2466.56	-0.752736	0.0948548	-7.93567	2.09368e-15	1.99585e-13	ALI09	2	32946953	33399509	p22.3	LTBP1	LTBP1	protein_coding	0.593477	significant	significant	FALSE	downregulated	Unaffected	TRUE	32947	32.947
ENSG00000049449	9433.65	0.0989958	0.0930737	1.06363	0.287497	0.596291	ALI09	11	32091074	32105722	p13	RCN1	RCN1	protein_coding	1.07103	non-significant	non-significant	TRUE	unchanged	Unaffected	TRUE	32091.1	32.0911
ENSG00000049540	39.5591	-0.171407	0.341812	-0.501467	0.616043	0.842384	ALI09	7	74027789	74069907	q11.23	ELN	ELN	protein_coding	0.887976	non-significant	non-significant	TRUE	unchanged	Unaffected	TRUE	74027.8	74.0278
ENSG00000049541	1728.99	-0.0809413	0.0856102	-0.945463	0.344422	0.650682	ALI09	7	74231499	74254458	q11.23	RFC2	RFC2	protein_coding	0.945441	non-significant	non-significant	TRUE	unchanged	Unaffected	TRUE	74231.5	74.2315
ENSG00000049618	2073.16	-0.159084	0.136061	-1.16921	0.242319	0.54864	ALI09	6	156776020	157210779	q25.3	ARID1B	ARID1B	protein_coding	0.895594	non-significant	non-significant	TRUE	unchanged	Unaffected	TRUE	156776	156.776
ENSG00000049656	1606.53	-0.0445056	0.131267	-0.339046	0.734575	0.904173	ALI09	5	1317752	1345099	p15.33	CLPTM1L	CLPTM1L	protein_coding	0.969622	non-significant	non-significant	TRUE	unchanged	Unaffected	TRUE	1317.75	1.31775
ENSG00000049759	1263.09	-0.998895	0.141605	-7.0541	1.73717e-12	1.24341e-10	ALI09	18	58044226	58401540	q21.31	NEDD4L	NEDD4L	protein_coding	0.500383	significant	significant	FALSE	downregulated	Unaffected	TRUE	58044.2	58.0442
ENSG00000049769	113.361	-0.0411571	0.272907	-0.15081	0.880126	0.959106	ALI09	X	49269793	49301461	p11.23	PPP1R3F	PPP1R3F	protein_coding	0.971875	non-significant	non-significant	TRUE	unchanged	Unaffected	TRUE	49269.8	49.2698
ENSG00000049860	729.22	0.288706	0.188512	1.5315	0.125645	0.379962	ALI09	5	74640023	74722647	q13.3	HEXB	HEXB	protein_coding	1.22154	non-significant	non-significant	TRUE	unchanged	Unaffected	TRUE	74640	74.64
ENSG00000049883	414.029	0.198009	0.224268	0.882911	0.377285	0.68076	ALI09	5	72320367	72368395	q13.2	PTCD2	PTCD2	protein_coding	1.14711	non-significant	non-significant	TRUE	unchanged	Unaffected	TRUE	72320.4	72.3204
ENSG00000050030	29.9446	0.560203	0.889708	0.629649	0.528924	0.791255	ALI09	X	74732856	74925472	q13.3	NEXMIF	NEXMIF	protein_coding	1.47448	non-significant	non-significant	FALSE	upregulated	Unaffected	TRUE	74732.9	74.7329
ENSG00000050130	1144.53	0.215436	0.10202	2.11171	0.034711	0.170963	ALI09	14	59484443	59505410	q23.1	JKAMP	JKAMP	protein_coding	1.16106	non-significant	significant	TRUE	unchanged	Unaffected	TRUE	59484.4	59.4844
ENSG00000050165	1236.33	0.993684	0.182548	5.4434	5.22726e-08	1.93344e-06	ALI09	11	11956207	12009769	p15.3	DKK3	DKK3	protein_coding	1.99126	significant	significant	FALSE	upregulated	Unaffected	TRUE	11956.2	11.9562
ENSG00000050327	10.2148	0.682503	0.652145	1.04655	0.295307	0.604197	ALI09	7	144355288	144380632	q35	ARHGEF5	ARHGEF5	protein_coding	1.60492	non-significant	non-significant	FALSE	upregulated	Unaffected	TRUE	144355	144.355
ENSG00000050344	41.3923	-0.617726	0.426562	-1.44815	0.147575	0.418009	ALI09	7	26152198	26187137	p15.2	NFE2L3	NFE2L3	protein_coding	0.651697	non-significant	non-significant	FALSE	downregulated	Unaffected	TRUE	26152.2	26.1522
ENSG00000050393	1017.8	0.0691553	0.21025	0.328919	0.742217	0.907211	ALI09	6	13786557	13814568	p23	MCUR1	MCUR1	protein_coding	1.0491	non-significant	non-significant	TRUE	unchanged	Unaffected	TRUE	13786.6	13.7866
ENSG00000050405	1446.34	-0.722382	0.189563	-3.81077	0.000138536	0.00218449	ALI09	12	50175788	50283546	q13.12	LIMA1	LIMA1	protein_coding	0.606096	significant	significant	FALSE	downregulated	Unaffected	TRUE	50175.8	50.1758
ENSG00000050426	667.648	-0.0602658	0.322067	-0.187122	0.851565	0.948754	ALI09	12	51047962	51060424	q13.12	LETMD1	LETMD1	protein_coding	0.959087	non-significant	non-significant	TRUE	unchanged	Unaffected	TRUE	51048	51.048
ENSG00000050438	2553.3	0.320422	0.222628	1.43927	0.150073	0.422234	ALI09	12	51391317	51515763	q13.13	SLC4A8	SLC4A8	protein_coding	1.2487	non-significant	non-significant	TRUE	unchanged	Unaffected	TRUE	51391.3	51.3913
ENSG00000050555	76.9412	0.354008	0.661324	0.535301	0.592441	0.829086	ALI09	9	131009174	131094473	q34.12	LAMC3	LAMC3	protein_coding	1.27811	non-significant	non-significant	FALSE	upregulated	Unaffected	TRUE	131009	131.009
ENSG00000050748	867.228	0.0472276	0.0999425	0.472548	0.636536	0.854637	ALI09	5	180233143	180292099	q35.3	MAPK9	MAPK9	protein_coding	1.03328	non-significant	non-significant	TRUE	unchanged	Unaffected	TRUE	180233	180.233
ENSG00000050767	34.2399	-1.71812	0.570025	-3.01411	0.00257732	0.0247943	ALI09	5	178237618	178590393	q35.3	COL23A1	COL23A1	protein_coding	0.303944	significant	significant	FALSE	downregulated	Unaffected	TRUE	178238	178.238
ENSG00000050820	870.317	-0.963132	0.417069	-2.30928	0.0209278	0.120595	ALI09	16	75228181	75268053	q23.1	BCAR1	BCAR1	protein_coding	0.512942	non-significant	significant	FALSE	downregulated	Unaffected	TRUE	75228.2	75.2282
ENSG00000051009	326.803	-0.316078	0.181398	-1.74246	0.0814287	0.292769	ALI09	11	6211345	6234711	p15.4	FAM160A2	FAM160A2	protein_coding	0.803251	non-significant	non-significant	TRUE	unchanged	Unaffected	TRUE	6211.35	6.21134
ENSG00000051108	415.864	0.214289	0.194553	1.10144	0.270705	0.580316	ALI09	16	56932142	56944864	q13	HERPUD1	HERPUD1	protein_coding	1.16013	non-significant	non-significant	TRUE	unchanged	Unaffected	TRUE	56932.1	56.9321
ENSG00000051128	519.241	-0.046364	0.201778	-0.229777	0.818265	0.936823	ALI09	19	18929201	18941261	p13.11	HOMER3	HOMER3	protein_coding	0.968374	non-significant	non-significant	TRUE	unchanged	Unaffected	TRUE	18929.2	18.9292
ENSG00000051180	549.462	-0.543489	0.171837	-3.16282	0.00156249	0.0164501	ALI09	15	40694774	40732340	q15.1	RAD51	RAD51	protein_coding	0.686109	significant	significant	FALSE	downregulated	Unaffected	TRUE	40694.8	40.6948
ENSG00000051341	706.336	-0.0723526	0.139155	-0.519944	0.603103	0.834869	ALI09	3	121431427	121546641	q13.33	POLQ	POLQ	protein_coding	0.951086	non-significant	non-significant	TRUE	unchanged	Unaffected	TRUE	121431	121.431
ENSG00000051382	467.628	0.0986527	0.170862	0.577381	0.563682	0.81333	ALI09	3	138652698	138834928	q22.3	PIK3CB	PIK3CB	protein_coding	1.07077	non-significant	non-significant	TRUE	unchanged	Unaffected	TRUE	138653	138.653
ENSG00000051523	75.1851	0.388467	0.301109	1.29012	0.197008	0.489933	ALI09	16	88643289	88651054	q24.2	CYBA	CYBA	protein_coding	1.309	non-significant	non-significant	FALSE	upregulated	Unaffected	TRUE	88643.3	88.6433
ENSG00000051596	743.159	-0.993836	0.204005	-4.87162	1.10685e-06	3.06643e-05	ALI09	5	175917873	176034680	q35.2	THOC3	THOC3	protein_coding	0.502141	significant	significant	FALSE	downregulated	Unaffected	TRUE	175918	175.918
ENSG00000051620	450.559	0.127906	0.176553	0.724465	0.468781	0.750822	ALI09	6	138403531	138422197	q24.1	HEBP2	HEBP2	protein_coding	1.09271	non-significant	non-significant	TRUE	unchanged	Unaffected	TRUE	138404	138.404
ENSG00000051825	934.626	0.230536	0.171314	1.34569	0.178403	0.464316	ALI09	12	123152320	123244014	q24.31	MPHOSPH9	MPHOSPH9	protein_coding	1.17327	non-significant	non-significant	TRUE	unchanged	Unaffected	TRUE	123152	123.152
ENSG00000052126	1703.86	0.558197	0.104085	5.36292	8.18888e-08	2.93067e-06	ALI09	12	19129752	19376400	p12.3	PLEKHA5	PLEKHA5	protein_coding	1.47243	significant	significant	FALSE	upregulated	Unaffected	TRUE	19129.8	19.1298
ENSG00000052723	1269.93	-0.170957	0.119838	-1.42658	0.153702	0.42752	ALI09	1	114769479	114780685	p13.2	SIKE1	SIKE1	protein_coding	0.888253	non-significant	non-significant	TRUE	unchanged	Unaffected	TRUE	114769	114.769
ENSG00000052749	649.118	-0.427655	0.167043	-2.56015	0.0104627	0.0740298	ALI09	10	97356358	97426076	q24.1	RRP12	RRP12	protein_coding	0.743469	non-significant	significant	FALSE	downregulated	Unaffected	TRUE	97356.4	97.3564
ENSG00000052795	1138.09	-0.0991733	0.147165	-0.673891	0.50038	0.771459	ALI09	4	158769026	158908050	q32.1	FNIP2	FNIP2	protein_coding	0.933568	non-significant	non-significant	TRUE	unchanged	Unaffected	TRUE	158769	158.769
ENSG00000052802	3343.24	0.0722209	0.143339	0.503848	0.614368	0.841082	ALI09	4	165327667	165343164	q32.3	MSMO1	MSMO1	protein_coding	1.05133	non-significant	non-significant	TRUE	unchanged	Unaffected	TRUE	165328	165.328
ENSG00000052841	1666.97	-0.0436514	0.122151	-0.357357	0.720825	0.898492	ALI09	11	43358920	43494933	p12	TTC17	TTC17	protein_coding	0.970196	non-significant	non-significant	TRUE	unchanged	Unaffected	TRUE	43358.9	43.3589
ENSG00000053108	10.3004	0.0715316	0.575266	0.124345	0.901042	0.965025	ALI09	5	133196455	133612541	q31.1	FSTL4	FSTL4	protein_coding	1.05083	non-significant	non-significant	TRUE	unchanged	Unaffected	TRUE	133196	133.196
ENSG00000053254	1792.32	0.124952	0.115929	1.07783	0.281111	0.590432	ALI09	14	89124871	89619149	q32.11	FOXN3	FOXN3	protein_coding	1.09047	non-significant	non-significant	TRUE	unchanged	Unaffected	TRUE	89124.9	89.1249
ENSG00000053328	56.8045	0.675292	0.234899	2.87482	0.00404264	0.0354293	ALI09	6	110245928	110358272	q21	METTL24	METTL24	protein_coding	1.59692	significant	significant	FALSE	upregulated	Unaffected	TRUE	110246	110.246
ENSG00000053371	759.139	0.206814	0.168239	1.22929	0.218965	0.521924	ALI09	1	19303965	19312146	p36.13	AKR7A2	AKR7A2	protein_coding	1.15414	non-significant	non-significant	TRUE	unchanged	Unaffected	TRUE	19304	19.304
ENSG00000053372	1283.33	-0.265315	0.101899	-2.6037	0.00922247	0.0669947	ALI09	1	19251805	19260128	p36.13	MRTO4	MRTO4	protein_coding	0.832017	non-significant	significant	TRUE	unchanged	Unaffected	TRUE	19251.8	19.2518
ENSG00000053438	682.693	-0.402403	0.998246	-0.40311	0.686867	0.880245	ALI09	20	37521206	37523690	q11.23	NNAT	NNAT	protein_coding	0.756597	non-significant	non-significant	TRUE	unchanged	Unaffected	TRUE	37521.2	37.5212
ENSG00000053501	117.934	0.359339	0.168364	2.1343	0.0328183	0.164854	ALI09	19	17215346	17219829	p13.11	USE1	USE1	protein_coding	1.28284	non-significant	significant	FALSE	upregulated	Unaffected	TRUE	17215.3	17.2153
ENSG00000053524	36.717	1.97308	0.493964	3.99438	6.48647e-05	0.00112798	ALI09	3	183178043	183428778	q27.1	MCF2L2	MCF2L2	protein_coding	3.92605	significant	significant	FALSE	upregulated	Unaffected	TRUE	183178	183.178
ENSG00000053747	13.7422	1.97757	0.483322	4.09162	4.28375e-05	0.000785992	ALI09	18	23689453	23956222	q11.2	LAMA3	LAMA3	protein_coding	3.93829	significant	significant	FALSE	upregulated	Unaffected	TRUE	23689.5	23.6895
ENSG00000053770	1067.8	-0.17399	0.115911	-1.50107	0.133338	0.394356	ALI09	14	57268924	57298742	q22.3	AP5M1	AP5M1	protein_coding	0.886388	non-significant	non-significant	TRUE	unchanged	Unaffected	TRUE	57268.9	57.2689
ENSG00000053900	561.537	-0.0683946	0.121839	-0.561353	0.574557	0.819423	ALI09	4	25377263	25418498	p15.2	ANAPC4	ANAPC4	protein_coding	0.953699	non-significant	non-significant	TRUE	unchanged	Unaffected	TRUE	25377.3	25.3773
ENSG00000054116	640.154	0.233315	0.0836765	2.7883	0.00529855	0.0440433	ALI09	1	36136570	36156053	p34.3	TRAPPC3	TRAPPC3	protein_coding	1.17553	significant	significant	TRUE	unchanged	Unaffected	TRUE	36136.6	36.1366
ENSG00000054118	5469.38	-0.0231718	0.0841717	-0.275292	0.783092	0.925207	ALI09	1	36224432	36305357	p34.3	THRAP3	THRAP3	protein_coding	0.984067	non-significant	non-significant	TRUE	unchanged	Unaffected	TRUE	36224.4	36.2244
ENSG00000054148	1454.3	-0.511577	0.253234	-2.02018	0.0433651	0.196468	ALI09	9	136848724	136851027	q34.3	PHPT1	PHPT1	protein_coding	0.701455	non-significant	significant	FALSE	downregulated	Unaffected	TRUE	136849	136.849
ENSG00000054219	12.527	1.37504	0.647138	2.12481	0.0336027	0.167351	ALI09	2	159803355	159904756	q24.2	LY75	LY75	protein_coding	2.59376	non-significant	significant	FALSE	upregulated	Unaffected	TRUE	159803	159.803
ENSG00000054267	1178.8	-0.0150302	0.134575	-0.111686	0.911072	0.969063	ALI09	1	235131634	235328219	q42.3	ARID4B	ARID4B	protein_coding	0.989636	non-significant	non-significant	TRUE	unchanged	Unaffected	TRUE	235132	235.132
ENSG00000054277	657.273	0.253314	0.176542	1.43487	0.151324	0.424105	ALI09	1	241590102	241677376	q43	OPN3	OPN3	protein_coding	1.19194	non-significant	non-significant	TRUE	unchanged	Unaffected	TRUE	241590	241.59
ENSG00000054282	291.933	0.119608	0.125495	0.953088	0.340546	0.646762	ALI09	1	243256034	243500091	q43	SDCCAG8	SDCCAG8	protein_coding	1.08644	non-significant	non-significant	TRUE	unchanged	Unaffected	TRUE	243256	243.256
ENSG00000054356	20.6886	2.28457	0.596921	3.82726	0.000129577	0.00206497	ALI09	2	219289623	219309648	q35	PTPRN	PTPRN	protein_coding	4.8722	significant	significant	FALSE	upregulated	Unaffected	TRUE	219290	219.29
ENSG00000054392	195.297	0.0738011	0.154516	0.477626	0.632916	0.852607	ALI09	1	210328252	210676296	q32.2	HHAT	HHAT	protein_coding	1.05249	non-significant	non-significant	TRUE	unchanged	Unaffected	TRUE	210328	210.328
ENSG00000054523	10578.9	-0.219832	0.1494	-1.47143	0.141174	0.40725	ALI09	1	10210570	10381603	p36.22	KIF1B	KIF1B	protein_coding	0.858665	non-significant	non-significant	TRUE	unchanged	Unaffected	TRUE	10210.6	10.2106
ENSG00000054598	11.4396	0.0786405	0.558319	0.140852	0.887987	0.961517	ALI09	6	1609915	1613897	p25.3	FOXC1	FOXC1	protein_coding	1.05602	non-significant	non-significant	TRUE	unchanged	Unaffected	TRUE	1609.91	1.60991
ENSG00000054611	317.535	-0.105024	0.152499	-0.688684	0.491022	0.766087	ALI09	22	46762617	47175699	q13.31	TBC1D22A	TBC1D22A	protein_coding	0.92979	non-significant	non-significant	TRUE	unchanged	Unaffected	TRUE	46762.6	46.7626
ENSG00000054654	3049.56	-0.154097	0.173974	-0.885748	0.375753	0.680054	ALI09	14	63761899	64226433	q23.2	SYNE2	SYNE2	protein_coding	0.898695	non-significant	non-significant	TRUE	unchanged	Unaffected	TRUE	63761.9	63.7619
ENSG00000054690	415.246	-0.111406	0.200159	-0.556588	0.577809	0.821491	ALI09	14	67533290	67589612	q24.1	PLEKHH1	PLEKHH1	protein_coding	0.925686	non-significant	non-significant	TRUE	unchanged	Unaffected	TRUE	67533.3	67.5333
ENSG00000054793	2331.26	0.113674	0.153287	0.741575	0.458345	0.743637	ALI09	20	51596514	51768390	q13.2	ATP9A	ATP9A	protein_coding	1.08198	non-significant	non-significant	TRUE	unchanged	Unaffected	TRUE	51596.5	51.5965
ENSG00000054965	2024.18	-0.0303668	0.1224	-0.248094	0.804061	0.931799	ALI09	11	73400487	73598189	q13.4	FAM168A	FAM168A	protein_coding	0.979171	non-significant	non-significant	TRUE	unchanged	Unaffected	TRUE	73400.5	73.4005
ENSG00000054967	199.464	-0.700158	0.282273	-2.48042	0.0131226	0.0872289	ALI09	11	73376399	73397474	q13.4	RELT	RELT	protein_coding	0.615505	non-significant	significant	FALSE	downregulated	Unaffected	TRUE	73376.4	73.3764
ENSG00000054983	894.362	0.32274	0.275206	1.17272	0.240907	0.547265	ALI09	14	87837820	87993665	q31.3	GALC	GALC	protein_coding	1.2507	non-significant	non-significant	FALSE	upregulated	Unaffected	TRUE	87837.8	87.8378
ENSG00000055044	2016.88	0.118066	0.13964	0.845502	0.397831	0.699705	ALI09	2	202265736	202303661	q33.1	NOP58	NOP58	protein_coding	1.08528	non-significant	non-significant	TRUE	unchanged	Unaffected	TRUE	202266	202.266
ENSG00000055070	4037.1	-0.118713	0.119198	-0.995931	0.319284	0.626909	ALI09	1	16352575	16398145	p36.13	SZRD1	SZRD1	protein_coding	0.921009	non-significant	non-significant	TRUE	unchanged	Unaffected	TRUE	16352.6	16.3526
ENSG00000055118	257.941	1.60348	0.225227	7.11937	1.08425e-12	7.89544e-11	ALI09	7	150944961	150978321	q36.1	KCNH2	KCNH2	protein_coding	3.03875	significant	significant	FALSE	upregulated	Unaffected	TRUE	150945	150.945
ENSG00000055130	2354.98	-0.259355	0.0798823	-3.24671	0.00116747	0.0129889	ALI09	7	148697914	148801110	q36.1	CUL1	CUL1	protein_coding	0.835462	significant	significant	TRUE	unchanged	Unaffected	TRUE	148698	148.698
ENSG00000055147	622.776	0.293641	0.136425	2.15239	0.0313667	0.159704	ALI09	5	153990148	154038936	q33.2	FAM114A2	FAM114A2	protein_coding	1.22573	non-significant	significant	TRUE	unchanged	Unaffected	TRUE	153990	153.99
ENSG00000055163	3788.07	-0.292479	0.148199	-1.97356	0.0484317	0.211386	ALI09	5	157266079	157395595	q33.3	CYFIP2	CYFIP2	protein_coding	0.816498	non-significant	significant	TRUE	unchanged	Unaffected	TRUE	157266	157.266
ENSG00000055208	2397.44	0.0333202	0.102199	0.326033	0.744399	0.90807	ALI09	6	149218641	149411613	q25.1	TAB2	TAB2	protein_coding	1.02336	non-significant	non-significant	TRUE	unchanged	Unaffected	TRUE	149219	149.219
ENSG00000055211	483.345	0.280955	0.120065	2.34002	0.0192829	0.114173	ALI09	6	149566294	149591748	q25.1	GINM1	GINM1	protein_coding	1.215	non-significant	significant	TRUE	unchanged	Unaffected	TRUE	149566	149.566
ENSG00000055332	1537.87	0.224656	0.187904	1.19559	0.231858	0.536488	ALI09	2	37099210	37157065	p22.2	EIF2AK2	EIF2AK2	protein_coding	1.1685	non-significant	non-significant	TRUE	unchanged	Unaffected	TRUE	37099.2	37.0992
ENSG00000055483	529.257	-0.0579296	0.120064	-0.48249	0.629458	0.850506	ALI09	17	78787381	78841441	q25.3	USP36	USP36	protein_coding	0.960642	non-significant	non-significant	TRUE	unchanged	Unaffected	TRUE	78787.4	78.7874
ENSG00000055609	1964.24	-0.135678	0.113298	-1.19753	0.231099	0.535852	ALI09	7	152134922	152436003	q36.1	KMT2C	KMT2C	protein_coding	0.910242	non-significant	non-significant	TRUE	unchanged	Unaffected	TRUE	152135	152.135
ENSG00000055813	5.67358	1.73305	0.75804	2.28622	0.0222412	0.125726	ALI09	2	56183990	56386172	p16.1	CCDC85A	CCDC85A	protein_coding	3.3243	non-significant	significant	FALSE	upregulated	Unaffected	TRUE	56184	56.184
ENSG00000055917	3534.55	0.132086	0.123979	1.06539	0.2867	0.595549	ALI09	2	20248691	20352234	p24.1	PUM2	PUM2	protein_coding	1.09588	non-significant	non-significant	TRUE	unchanged	Unaffected	TRUE	20248.7	20.2487
ENSG00000055950	505.28	0.0466418	0.196791	0.237012	0.812648	0.934681	ALI09	10	100969458	100987515	q24.31	MRPL43	MRPL43	protein_coding	1.03286	non-significant	non-significant	TRUE	unchanged	Unaffected	TRUE	100969	100.969
ENSG00000055955	9.84109	0.44597	0.901836	0.494513	0.620944	0.845608	ALI09	3	52812962	52830688	p21.1	ITIH4	ITIH4	protein_coding	1.36223	non-significant	non-significant	FALSE	upregulated	Unaffected	TRUE	52813	52.813
ENSG00000056050	823.245	0.0781324	0.102725	0.760598	0.446897	0.736818	ALI09	4	169729470	169757944	q33	HPF1	HPF1	protein_coding	1.05565	non-significant	non-significant	TRUE	unchanged	Unaffected	TRUE	169729	169.729
ENSG00000056097	4187.4	0.0569923	0.0933186	0.610728	0.54138	0.799036	ALI09	5	32354350	32444740	p13.3	ZFR	ZFR	protein_coding	1.04029	non-significant	non-significant	TRUE	unchanged	Unaffected	TRUE	32354.3	32.3543
ENSG00000056277	508.332	-0.378006	0.129862	-2.91083	0.0036047	0.0325152	ALI09	X	130202707	130268899	q26.1	ZNF280C	ZNF280C	protein_coding	0.7695	significant	significant	TRUE	unchanged	Unaffected	TRUE	130203	130.203
ENSG00000056291	6.16351	-0.899261	0.815689	-1.10246	0.270263	0.58008	ALI09	4	72031804	72148067	q13.3	NPFFR2	NPFFR2	protein_coding	0.536161	non-significant	non-significant	FALSE	downregulated	Unaffected	TRUE	72031.8	72.0318
ENSG00000056487	481.521	-0.025065	0.365672	-0.0685451	0.945352	0.9807	ALI09	22	44881162	45010005	q13.31	PHF21B	PHF21B	protein_coding	0.982776	non-significant	non-significant	TRUE	unchanged	Unaffected	TRUE	44881.2	44.8812
ENSG00000056558	38.4897	0.694956	0.227446	3.05548	0.002247	0.022124	ALI09	9	120902393	120929173	q33.2	TRAF1	TRAF1	protein_coding	1.61883	significant	significant	FALSE	upregulated	Unaffected	TRUE	120902	120.902
ENSG00000056586	2155.67	0.228457	0.0873233	2.61622	0.00889094	0.0653566	ALI09	9	122844556	122905359	q33.2	RC3H2	RC3H2	protein_coding	1.17158	non-significant	significant	TRUE	unchanged	Unaffected	TRUE	122845	122.845
ENSG00000056736	47.9921	-0.13253	0.245494	-0.539848	0.589302	0.827667	ALI09	3	53846568	53865794	p21.1	IL17RB	IL17RB	protein_coding	0.91223	non-significant	non-significant	TRUE	unchanged	Unaffected	TRUE	53846.6	53.8466
ENSG00000056972	40.245	-0.547414	0.500054	-1.09471	0.273644	0.58259	ALI09	6	111555381	111606906	q21	TRAF3IP2	TRAF3IP2	protein_coding	0.684245	non-significant	non-significant	FALSE	downregulated	Unaffected	TRUE	111555	111.555
ENSG00000056998	1507.48	0.0782562	0.309156	0.253128	0.800169	0.93027	ALI09	X	2828822	2882820	p22.33	GYG2	GYG2	protein_coding	1.05574	non-significant	non-significant	TRUE	unchanged	Unaffected	TRUE	2828.82	2.82882
ENSG00000057019	3880.06	-0.390178	0.136553	-2.85734	0.00427209	0.0370378	ALI09	3	98795941	98901695	q12.1	DCBLD2	DCBLD2	protein_coding	0.763036	significant	significant	TRUE	unchanged	Unaffected	TRUE	98795.9	98.7959
ENSG00000057252	1273.16	0.0685596	0.186404	0.367802	0.713021	0.89443	ALI09	1	179293714	179358680	q25.2	SOAT1	SOAT1	protein_coding	1.04867	non-significant	non-significant	TRUE	unchanged	Unaffected	TRUE	179294	179.294
ENSG00000057294	143.152	-0.174001	0.282117	-0.616767	0.537388	0.796868	ALI09	12	32790755	32896777	p11.21	PKP2	PKP2	protein_coding	0.886381	non-significant	non-significant	TRUE	unchanged	Unaffected	TRUE	32790.8	32.7908
ENSG00000057608	9862.9	0.0368431	0.0950431	0.387646	0.698278	0.886565	ALI09	10	5765223	5842132	p15.1	GDI2	GDI2	protein_coding	1.02587	non-significant	non-significant	TRUE	unchanged	Unaffected	TRUE	5765.22	5.76522
ENSG00000057657	61.8333	0.127118	0.489928	0.259464	0.795278	0.929064	ALI09	6	105993463	106109939	q21	PRDM1	PRDM1	protein_coding	1.09211	non-significant	non-significant	TRUE	unchanged	Unaffected	TRUE	105993	105.993
ENSG00000057663	585.314	-0.0973429	0.141288	-0.68897	0.490842	0.766087	ALI09	6	106045423	106325791	q21	ATG5	ATG5	protein_coding	0.934753	non-significant	non-significant	TRUE	unchanged	Unaffected	TRUE	106045	106.045
ENSG00000057704	102.917	-0.499557	0.329781	-1.51482	0.129819	0.387885	ALI09	12	94567122	94650557	q22	TMCC3	TMCC3	protein_coding	0.707324	non-significant	non-significant	FALSE	downregulated	Unaffected	TRUE	94567.1	94.5671
ENSG00000057757	833.626	-0.186553	0.120574	-1.54721	0.121813	0.37284	ALI09	1	23778418	23788232	p36.11	PITHD1	PITHD1	protein_coding	0.878703	non-significant	non-significant	TRUE	unchanged	Unaffected	TRUE	23778.4	23.7784
ENSG00000057935	1374.21	0.0531111	0.112997	0.470024	0.638338	0.855437	ALI09	2	42494569	42756947	p21	MTA3	MTA3	protein_coding	1.0375	non-significant	non-significant	TRUE	unchanged	Unaffected	TRUE	42494.6	42.4946
ENSG00000058056	1403.99	-0.0509136	0.120345	-0.423064	0.672248	0.872371	ALI09	3	179653040	179789401	q26.33	USP13	USP13	protein_coding	0.965325	non-significant	non-significant	TRUE	unchanged	Unaffected	TRUE	179653	179.653
ENSG00000058063	1213.02	0.398688	0.138101	2.88694	0.00389014	0.0344673	ALI09	3	182793503	182921629	q26.33	ATP11B	ATP11B	protein_coding	1.31831	significant	significant	FALSE	upregulated	Unaffected	TRUE	182794	182.794
ENSG00000058091	1749.84	0.409729	0.129572	3.16216	0.00156604	0.0164791	ALI09	7	90466424	91210590	q21.13	CDK14	CDK14	protein_coding	1.32844	significant	significant	FALSE	upregulated	Unaffected	TRUE	90466.4	90.4664
ENSG00000058262	5863.21	-0.0379809	0.133774	-0.283919	0.776473	0.922383	ALI09	3	128051641	128071683	q21.3	SEC61A1	SEC61A1	protein_coding	0.974017	non-significant	non-significant	TRUE	unchanged	Unaffected	TRUE	128052	128.052
ENSG00000058272	1766.03	0.194245	0.14008	1.38668	0.165541	0.444807	ALI09	12	79773563	79935460	q21.31	PPP1R12A	PPP1R12A	protein_coding	1.14413	non-significant	non-significant	TRUE	unchanged	Unaffected	TRUE	79773.6	79.7736
ENSG00000058404	8.72053	-1.36367	0.863638	-1.57898	0.114341	0.360648	ALI09	7	44217150	44334577	p13	CAMK2B	CAMK2B	protein_coding	0.388593	non-significant	non-significant	FALSE	downregulated	Unaffected	TRUE	44217.2	44.2171
ENSG00000058453	286.226	0.205444	0.393601	0.521962	0.601697	0.834104	ALI09	1	16740273	16972964	p36.13	CROCC	CROCC	protein_coding	1.15304	non-significant	non-significant	TRUE	unchanged	Unaffected	TRUE	16740.3	16.7403
ENSG00000058600	612.199	-0.150038	0.175041	-0.857159	0.391357	0.694055	ALI09	16	22297375	22335101	p12.2	POLR3E	POLR3E	protein_coding	0.901226	non-significant	non-significant	TRUE	unchanged	Unaffected	TRUE	22297.4	22.2974
ENSG00000058668	2447.34	0.521534	0.229659	2.27091	0.0231526	0.129296	ALI09	1	203626787	203744081	q32.1	ATP2B4	ATP2B4	protein_coding	1.43548	non-significant	significant	FALSE	upregulated	Unaffected	TRUE	203627	203.627
ENSG00000058673	3978.03	0.117664	0.10244	1.14861	0.250716	0.557525	ALI09	1	203795623	203854999	q32.1	ZC3H11A	ZC3H11A	protein_coding	1.08498	non-significant	non-significant	TRUE	unchanged	Unaffected	TRUE	203796	203.796
ENSG00000058729	727.266	0.498101	0.223922	2.22444	0.0261191	0.14049	ALI09	5	97160867	97183247	q15	RIOK2	RIOK2	protein_coding	1.41235	non-significant	significant	FALSE	upregulated	Unaffected	TRUE	97160.9	97.1609
ENSG00000058799	635.888	-0.0504124	0.0863039	-0.584126	0.559136	0.810436	ALI09	1	53851719	53889798	p32.3	YIPF1	YIPF1	protein_coding	0.96566	non-significant	non-significant	TRUE	unchanged	Unaffected	TRUE	53851.7	53.8517
ENSG00000058804	2930.14	-0.141457	0.0947279	-1.4933	0.135358	0.397693	ALI09	1	53765478	53838463	p32.3	NDC1	NDC1	protein_coding	0.906603	non-significant	non-significant	TRUE	unchanged	Unaffected	TRUE	53765.5	53.7655
ENSG00000058866	5.09944	0.0410868	0.812603	0.050562	0.959675	0.986108	ALI09	3	186105668	186362234	q27.3	DGKG	DGKG	protein_coding	1.02889	non-significant	non-significant	TRUE	unchanged	Unaffected	TRUE	186106	186.106
ENSG00000059122	267.999	0.0348034	0.376277	0.0924941	0.926306	0.974365	ALI09	16	2911931	2951208	p13.3	FLYWCH1	FLYWCH1	protein_coding	1.02442	non-significant	non-significant	TRUE	unchanged	Unaffected	TRUE	2911.93	2.91193
ENSG00000059145	240.885	0.158388	0.352789	0.44896	0.65346	0.863057	ALI09	16	1363205	1414751	p13.3	UNKL	UNKL	protein_coding	1.11604	non-significant	non-significant	TRUE	unchanged	Unaffected	TRUE	1363.2	1.36321
ENSG00000059377	30.1515	-0.05733	0.348276	-0.164611	0.869251	0.954987	ALI09	7	139777051	140020325	q34	TBXAS1	TBXAS1	protein_coding	0.961041	non-significant	non-significant	TRUE	unchanged	Unaffected	TRUE	139777	139.777
ENSG00000059378	45.1246	0.318778	0.432767	0.736606	0.461362	0.745921	ALI09	7	140023749	140062951	q34	PARP12	PARP12	protein_coding	1.24727	non-significant	non-significant	TRUE	unchanged	Unaffected	TRUE	140024	140.024
ENSG00000059573	3164.98	-0.223036	0.10462	-2.13187	0.0330175	0.16534	ALI09	10	95605941	95656711	q24.1	ALDH18A1	ALDH18A1	protein_coding	0.85676	non-significant	significant	TRUE	unchanged	Unaffected	TRUE	95605.9	95.6059
ENSG00000059588	333.982	-0.0318775	0.249145	-0.127948	0.89819	0.963933	ALI09	1	234391313	234479179	q42.2	TARBP1	TARBP1	protein_coding	0.978147	non-significant	non-significant	TRUE	unchanged	Unaffected	TRUE	234391	234.391
ENSG00000059691	562.184	-0.207215	0.0911427	-2.27353	0.0229946	0.128592	ALI09	4	151670504	151761007	q31.3	GATB	GATB	protein_coding	0.866208	non-significant	significant	TRUE	unchanged	Unaffected	TRUE	151671	151.671
ENSG00000059728	164.395	0.157027	0.149905	1.04751	0.294863	0.603666	ALI09	2	69897688	69942945	p13.3	MXD1	MXD1	protein_coding	1.11499	non-significant	non-significant	TRUE	unchanged	Unaffected	TRUE	69897.7	69.8977
ENSG00000059758	1020.57	-0.0381942	0.131575	-0.290284	0.771599	0.920797	ALI09	12	96278261	96400480	q23.1	CDK17	CDK17	protein_coding	0.973873	non-significant	non-significant	TRUE	unchanged	Unaffected	TRUE	96278.3	96.2783
ENSG00000059769	195.002	0.0888687	0.161076	0.551718	0.581141	0.8233	ALI09	9	111631334	111654351	q31.3	DNAJC25	DNAJC25	protein_coding	1.06354	non-significant	non-significant	TRUE	unchanged	Unaffected	TRUE	111631	111.631
ENSG00000059804	2356.59	0.47354	0.276451	1.71292	0.0867267	0.30479	ALI09	12	7919230	7936187	p13.31	SLC2A3	SLC2A3	protein_coding	1.38851	non-significant	non-significant	FALSE	upregulated	Unaffected	TRUE	7919.23	7.91923
ENSG00000059915	190.035	0.49967	0.323406	1.54503	0.12234	0.37401	ALI09	10	102402617	102421539	q24.32	PSD	PSD	protein_coding	1.41389	non-significant	non-significant	FALSE	upregulated	Unaffected	TRUE	102403	102.403
ENSG00000060069	293.294	-0.118479	0.253641	-0.467114	0.640419	0.856422	ALI09	18	79679803	79754510	q23	CTDP1	CTDP1	protein_coding	0.921158	non-significant	non-significant	TRUE	unchanged	Unaffected	TRUE	79679.8	79.6798
ENSG00000060138	1141.97	0.267757	0.207787	1.28862	0.197532	0.490441	ALI09	12	10699089	10723323	p13.2	YBX3	YBX3	protein_coding	1.20393	non-significant	non-significant	TRUE	unchanged	Unaffected	TRUE	10699.1	10.6991
ENSG00000060237	7877.52	-0.161634	0.142581	-1.13363	0.256948	0.564836	ALI09	12	752579	911452	p13.33	WNK1	WNK1	protein_coding	0.894012	non-significant	non-significant	TRUE	unchanged	Unaffected	TRUE	752.579	0.752579
ENSG00000060339	3175.76	0.34958	0.101963	3.42851	0.000606904	0.00754181	ALI09	10	68721012	68792377	q21.3	CCAR1	CCAR1	protein_coding	1.27419	significant	significant	FALSE	upregulated	Unaffected	TRUE	68721	68.721
ENSG00000060491	248.567	0.19848	0.150421	1.3195	0.187003	0.476113	ALI09	20	62804835	62814000	q13.33	OGFR	OGFR	protein_coding	1.14749	non-significant	non-significant	TRUE	unchanged	Unaffected	TRUE	62804.8	62.8048
ENSG00000060642	239.52	0.729421	0.192023	3.79861	0.00014551	0.00228244	ALI09	1	26787054	26800659	p36.11	PIGV	PIGV	protein_coding	1.65797	significant	significant	FALSE	upregulated	Unaffected	TRUE	26787.1	26.7871
ENSG00000060656	193.743	0.591814	0.241803	2.4475	0.014385	0.0931402	ALI09	1	29236516	29326813	p35.3	PTPRU	PTPRU	protein_coding	1.50714	non-significant	significant	FALSE	upregulated	Unaffected	TRUE	29236.5	29.2365
ENSG00000060688	2026	-0.272121	0.0619237	-4.39445	1.11054e-05	0.000240666	ALI09	1	31259568	31296788	p35.2	SNRNP40	SNRNP40	protein_coding	0.828101	significant	significant	TRUE	unchanged	Unaffected	TRUE	31259.6	31.2596
ENSG00000060709	17.6619	-1.47044	0.515017	-2.85514	0.00430182	0.0372647	ALI09	12	130396137	130716281	q24.33	RIMBP2	RIMBP2	protein_coding	0.360871	significant	significant	FALSE	downregulated	Unaffected	TRUE	130396	130.396
ENSG00000060718	4367.26	-0.689679	0.182482	-3.77944	0.000157181	0.00243276	ALI09	1	102876467	103108872	p21.1	COL11A1	COL11A1	protein_coding	0.619992	significant	significant	FALSE	downregulated	Unaffected	TRUE	102876	102.876
ENSG00000060749	2635.14	0.095356	0.118846	0.802348	0.422351	0.718666	ALI09	11	32892811	32993316	p13	QSER1	QSER1	protein_coding	1.06833	non-significant	non-significant	TRUE	unchanged	Unaffected	TRUE	32892.8	32.8928
ENSG00000060762	257.571	-0.0944297	0.177141	-0.533076	0.593981	0.830187	ALI09	6	166364919	166383013	q27	MPC1	MPC1	protein_coding	0.936642	non-significant	non-significant	TRUE	unchanged	Unaffected	TRUE	166365	166.365
ENSG00000060971	398.953	0.178004	0.142215	1.25166	0.210695	0.509388	ALI09	3	38103129	38137242	p22.2	ACAA1	ACAA1	protein_coding	1.13132	non-significant	non-significant	TRUE	unchanged	Unaffected	TRUE	38103.1	38.1031
ENSG00000060982	9000.72	-0.31457	0.153228	-2.05295	0.0400774	0.187153	ALI09	12	24810024	24949101	p12.1	BCAT1	BCAT1	protein_coding	0.804091	non-significant	significant	TRUE	unchanged	Unaffected	TRUE	24810	24.81
ENSG00000061273	1703.71	-0.724995	0.171866	-4.21836	2.46084e-05	0.000482775	ALI09	12	47782722	47833132	q13.11	HDAC7	HDAC7	protein_coding	0.604999	significant	significant	FALSE	downregulated	Unaffected	TRUE	47782.7	47.7827
ENSG00000061337	689.771	1.14529	0.308479	3.71271	0.000205055	0.00306079	ALI09	8	20246165	20303963	p21.3	LZTS1	LZTS1	protein_coding	2.21191	significant	significant	FALSE	upregulated	Unaffected	TRUE	20246.2	20.2462
ENSG00000061656	7.2797	0.383147	0.798985	0.479542	0.631553	0.851844	ALI09	20	35615829	35621094	q11.22	SPAG4	SPAG4	protein_coding	1.30418	non-significant	non-significant	FALSE	upregulated	Unaffected	TRUE	35615.8	35.6158
ENSG00000061676	6242.32	0.209726	0.114707	1.82837	0.0674941	0.262261	ALI09	2	182909115	183038858	q32.1	NCKAP1	NCKAP1	protein_coding	1.15647	non-significant	non-significant	TRUE	unchanged	Unaffected	TRUE	182909	182.909
ENSG00000061794	840.026	-0.05665	0.104387	-0.54269	0.587343	0.826985	ALI09	12	27710822	27756295	p11.22	MRPS35	MRPS35	protein_coding	0.961494	non-significant	non-significant	TRUE	unchanged	Unaffected	TRUE	27710.8	27.7108
ENSG00000061918	221.354	-0.53032	0.140091	-3.78553	0.000153378	0.00237918	ALI09	4	155758992	155807811	q32.1	GUCY1B1	GUCY1B1	protein_coding	0.692401	significant	significant	FALSE	downregulated	Unaffected	TRUE	155759	155.759
ENSG00000061936	735.94	0.0394897	0.157174	0.251248	0.801623	0.930619	ALI09	12	131711081	131799738	q24.33	SFSWAP	SFSWAP	protein_coding	1.02775	non-significant	non-significant	TRUE	unchanged	Unaffected	TRUE	131711	131.711
ENSG00000061938	315.038	0.574157	0.206857	2.77562	0.0055096	0.0454196	ALI09	3	195863364	195911945	q29	TNK2	TNK2	protein_coding	1.48881	significant	significant	FALSE	upregulated	Unaffected	TRUE	195863	195.863
ENSG00000061987	1032.06	0.19184	0.101088	1.89775	0.057729	0.237904	ALI09	12	62466817	62600476	q14.1	MON2	MON2	protein_coding	1.14222	non-significant	non-significant	TRUE	unchanged	Unaffected	TRUE	62466.8	62.4668
ENSG00000062038	61.0091	-1.83835	0.307658	-5.9753	2.29666e-09	1.05165e-07	ALI09	16	68636189	68722616	q22.1	CDH3	CDH3	protein_coding	0.279642	significant	significant	FALSE	downregulated	Unaffected	TRUE	68636.2	68.6362
ENSG00000062194	2795.37	-0.0582013	0.107558	-0.541117	0.588427	0.827667	ALI09	5	57173948	57264679	q11.2	GPBP1	GPBP1	protein_coding	0.960461	non-significant	non-significant	TRUE	unchanged	Unaffected	TRUE	57173.9	57.1739
ENSG00000062282	29.7541	-0.147861	0.309785	-0.477301	0.633148	0.852607	ALI09	11	75759512	75801535	q13.5	DGAT2	DGAT2	protein_coding	0.902588	non-significant	non-significant	TRUE	unchanged	Unaffected	TRUE	75759.5	75.7595
ENSG00000062370	223.9	0.0397882	0.170124	0.233877	0.815081	0.935369	ALI09	19	44326555	44367217	q13.31	ZNF112	ZNF112	protein_coding	1.02796	non-significant	non-significant	TRUE	unchanged	Unaffected	TRUE	44326.6	44.3266
ENSG00000062485	5455.97	0.0146948	0.106639	0.137799	0.890399	0.9624	ALI09	12	56271699	56300391	q13.3	CS	CS	protein_coding	1.01024	non-significant	non-significant	TRUE	unchanged	Unaffected	TRUE	56271.7	56.2717
ENSG00000062582	527.889	-0.00169753	0.107983	-0.0157204	0.987457	0.996601	ALI09	7	43866558	43869893	p13	MRPS24	MRPS24	protein_coding	0.998824	non-significant	non-significant	TRUE	unchanged	Unaffected	TRUE	43866.6	43.8666
ENSG00000062598	1435.43	0.102449	0.0931363	1.09999	0.271338	0.580677	ALI09	20	46366050	46432985	q13.12	ELMO2	ELMO2	protein_coding	1.07359	non-significant	non-significant	TRUE	unchanged	Unaffected	TRUE	46366.1	46.3661
ENSG00000062650	2281.76	-0.0157075	0.107193	-0.146534	0.8835	0.960185	ALI09	10	86435256	86521792	q23.2	WAPL	WAPL	protein_coding	0.989171	non-significant	non-significant	TRUE	unchanged	Unaffected	TRUE	86435.3	86.4353
ENSG00000062716	1295.2	0.109547	0.139125	0.787402	0.431046	0.72598	ALI09	17	59707192	59842255	q23.1	VMP1	VMP1	protein_coding	1.07889	non-significant	non-significant	TRUE	unchanged	Unaffected	TRUE	59707.2	59.7072
ENSG00000062725	2015.73	0.0943558	0.13676	0.689937	0.490234	0.765772	ALI09	17	60443158	60526242	q23.2	APPBP2	APPBP2	protein_coding	1.06759	non-significant	non-significant	TRUE	unchanged	Unaffected	TRUE	60443.2	60.4432
ENSG00000062822	785.416	-0.434968	0.342144	-1.2713	0.203622	0.49835	ALI09	19	50384204	50418018	q13.33	POLD1	POLD1	protein_coding	0.73971	non-significant	non-significant	FALSE	downregulated	Unaffected	TRUE	50384.2	50.3842
ENSG00000063015	82.9113	3.74087	0.564126	6.63126	3.32835e-11	2.00581e-09	ALI09	17	28954901	29006440	q11.2	SEZ6	SEZ6	protein_coding	13.3694	significant	significant	FALSE	upregulated	Unaffected	TRUE	28954.9	28.9549
ENSG00000063046	15495.2	0.229955	0.157313	1.46177	0.143805	0.411669	ALI09	12	53006282	53042215	q13.13	EIF4B	EIF4B	protein_coding	1.1728	non-significant	non-significant	TRUE	unchanged	Unaffected	TRUE	53006.3	53.0063
ENSG00000063127	94.1911	-0.567505	0.248519	-2.28355	0.0223978	0.126339	ALI09	19	49289638	49325215	q13.33	SLC6A16	SLC6A16	protein_coding	0.674783	non-significant	significant	FALSE	downregulated	Unaffected	TRUE	49289.6	49.2896
ENSG00000063169	248.51	-0.177244	0.216932	-0.817046	0.413902	0.712628	ALI09	19	47608196	47703277	q13.33	BICRA	BICRA	protein_coding	0.884391	non-significant	non-significant	TRUE	unchanged	Unaffected	TRUE	47608.2	47.6082
ENSG00000063176	222.779	0.0417717	0.27329	0.152847	0.878519	0.95861	ALI09	19	48619291	48630717	q13.33	SPHK2	SPHK2	protein_coding	1.02938	non-significant	non-significant	TRUE	unchanged	Unaffected	TRUE	48619.3	48.6193
ENSG00000063177	7070.83	-0.284759	0.177939	-1.60032	0.109529	0.351712	ALI09	19	48615328	48619184	q13.33	RPL18	RPL18	protein_coding	0.820879	non-significant	non-significant	TRUE	unchanged	Unaffected	TRUE	48615.3	48.6153
ENSG00000063180	299.171	-0.829468	0.199129	-4.16548	3.10702e-05	0.000593446	ALI09	19	48637946	48646187	q13.33	CA11	CA11	protein_coding	0.562737	significant	significant	FALSE	downregulated	Unaffected	TRUE	48637.9	48.6379
ENSG00000063241	266.442	-0.209962	0.304327	-0.689922	0.490243	0.765772	ALI09	19	55452985	55462343	q13.42	ISOC2	ISOC2	protein_coding	0.86456	non-significant	non-significant	TRUE	unchanged	Unaffected	TRUE	55453	55.453
ENSG00000063244	4670.77	0.346597	0.199455	1.73772	0.0822597	0.294998	ALI09	19	55654146	55674716	q13.42	U2AF2	U2AF2	protein_coding	1.27156	non-significant	non-significant	FALSE	upregulated	Unaffected	TRUE	55654.1	55.6541
ENSG00000063245	870.335	-0.227022	0.289996	-0.782845	0.433718	0.727816	ALI09	19	55675226	55709858	q13.42	EPN1	EPN1	protein_coding	0.854397	non-significant	non-significant	TRUE	unchanged	Unaffected	TRUE	55675.2	55.6752
ENSG00000063322	1042.09	0.0736361	0.0985912	0.746884	0.455134	0.742114	ALI09	19	39391303	39400641	q13.2	MED29	MED29	protein_coding	1.05237	non-significant	non-significant	TRUE	unchanged	Unaffected	TRUE	39391.3	39.3913
ENSG00000063438	99.7869	3.41285	0.449516	7.59226	3.14363e-14	2.60586e-12	ALI09	5	321759	438291	p15.33	AHRR	AHRR	protein_coding	10.6505	significant	significant	FALSE	upregulated	Unaffected	TRUE	321.759	0.321759
ENSG00000063587	614.894	-0.0327003	0.175508	-0.186318	0.852196	0.949036	ALI09	X	153334147	153360110	q28	ZNF275	ZNF275	protein_coding	0.977589	non-significant	non-significant	TRUE	unchanged	Unaffected	TRUE	153334	153.334
ENSG00000063601	774.823	0.118704	0.110447	1.07476	0.282481	0.591708	ALI09	X	150692971	150765108	q28	MTMR1	MTMR1	protein_coding	1.08576	non-significant	non-significant	TRUE	unchanged	Unaffected	TRUE	150693	150.693
ENSG00000063660	979.475	-0.400045	0.42425	-0.942947	0.345708	0.651903	ALI09	2	240435663	240468076	q37.3	GPC1	GPC1	protein_coding	0.757834	non-significant	non-significant	TRUE	unchanged	Unaffected	TRUE	240436	240.436
ENSG00000063761	156.672	-0.0237914	0.204322	-0.116441	0.907303	0.967409	ALI09	14	77800109	77935014	q24.3	ADCK1	ADCK1	protein_coding	0.983644	non-significant	non-significant	TRUE	unchanged	Unaffected	TRUE	77800.1	77.8001
ENSG00000063854	372.367	0.153473	0.214142	0.716688	0.473567	0.754632	ALI09	16	1795620	1827157	p13.3	HAGH	HAGH	protein_coding	1.11224	non-significant	non-significant	TRUE	unchanged	Unaffected	TRUE	1795.62	1.79562
ENSG00000063978	2013.32	-0.0125314	0.0671131	-0.186721	0.85188	0.948795	ALI09	4	2462220	2625320	p16.3	RNF4	RNF4	protein_coding	0.991352	non-significant	non-significant	TRUE	unchanged	Unaffected	TRUE	2462.22	2.46222
ENSG00000064012	96.6825	0.0780892	0.447726	0.174413	0.861541	0.952087	ALI09	2	201233443	201287711	q33.1	CASP8	CASP8	protein_coding	1.05562	non-significant	non-significant	TRUE	unchanged	Unaffected	TRUE	201233	201.233
ENSG00000064042	1656.5	-0.143115	0.244939	-0.584291	0.559024	0.810436	ALI09	4	41359607	41700044	p13	LIMCH1	LIMCH1	protein_coding	0.905562	non-significant	non-significant	TRUE	unchanged	Unaffected	TRUE	41359.6	41.3596
ENSG00000064102	560.604	0.231462	0.163063	1.41947	0.155763	0.430504	ALI09	12	26905181	26938326	p11.23	INTS13	INTS13	protein_coding	1.17402	non-significant	non-significant	TRUE	unchanged	Unaffected	TRUE	26905.2	26.9052
ENSG00000064115	2106.74	0.362082	0.159719	2.26699	0.023391	0.129829	ALI09	12	26971579	27014434	p11.23	TM7SF3	TM7SF3	protein_coding	1.28528	non-significant	significant	FALSE	upregulated	Unaffected	TRUE	26971.6	26.9716
ENSG00000064199	756.856	-0.0308632	0.222995	-0.138403	0.889922	0.962281	ALI09	11	124673844	124697518	q24.2	SPA17	SPA17	protein_coding	0.978834	non-significant	non-significant	TRUE	unchanged	Unaffected	TRUE	124674	124.674
ENSG00000064225	94.2098	-0.244145	0.301203	-0.810566	0.417615	0.715823	ALI09	3	98732236	98821201	q12.1	ST3GAL6	ST3GAL6	protein_coding	0.844316	non-significant	non-significant	TRUE	unchanged	Unaffected	TRUE	98732.2	98.7322
ENSG00000064270	31.5432	0.17232	0.726599	0.237159	0.812533	0.934681	ALI09	16	84368527	84464187	q24.1	ATP2C2	ATP2C2	protein_coding	1.12687	non-significant	non-significant	TRUE	unchanged	Unaffected	TRUE	84368.5	84.3685
ENSG00000064300	307.549	2.59034	0.444477	5.82784	5.61503e-09	2.39834e-07	ALI09	17	49495293	49515008	q21.33	NGFR	NGFR	protein_coding	6.02241	significant	significant	FALSE	upregulated	Unaffected	TRUE	49495.3	49.4953
ENSG00000064309	2575.48	-0.226209	0.203415	-1.11205	0.266115	0.575725	ALI09	11	125955796	126063335	q24.2	CDON	CDON	protein_coding	0.854878	non-significant	non-significant	TRUE	unchanged	Unaffected	TRUE	125956	125.956
ENSG00000064313	1158.15	-0.0924662	0.147948	-0.624993	0.531976	0.793217	ALI09	8	119730774	119832841	q24.12	TAF2	TAF2	protein_coding	0.937918	non-significant	non-significant	TRUE	unchanged	Unaffected	TRUE	119731	119.731
ENSG00000064393	4954.44	-0.121058	0.166152	-0.7286	0.466246	0.748799	ALI09	7	139561570	139777998	q34	HIPK2	HIPK2	protein_coding	0.919513	non-significant	non-significant	TRUE	unchanged	Unaffected	TRUE	139562	139.562
ENSG00000064419	2784.57	0.122107	0.228122	0.535268	0.592464	0.829086	ALI09	7	128954180	129055173	q32.1	TNPO3	TNPO3	protein_coding	1.08832	non-significant	non-significant	TRUE	unchanged	Unaffected	TRUE	128954	128.954
ENSG00000064489	22.0065	-0.263607	0.337662	-0.780683	0.434989	0.728307	ALI09	19	19145569	19192158	p13.11	BORCS8-MEF2B	BORCS8-MEF2B	protein_coding	0.833002	non-significant	non-significant	TRUE	unchanged	Unaffected	TRUE	19145.6	19.1456
ENSG00000064490	663.492	-0.18159	0.159409	-1.13914	0.254644	0.562147	ALI09	19	19192229	19201869	p13.11	RFXANK	RFXANK	protein_coding	0.881731	non-significant	non-significant	TRUE	unchanged	Unaffected	TRUE	19192.2	19.1922
ENSG00000064545	231.417	-0.086371	0.297618	-0.290207	0.771658	0.920797	ALI09	19	19119169	19138513	p13.11	TMEM161A	TMEM161A	protein_coding	0.941889	non-significant	non-significant	TRUE	unchanged	Unaffected	TRUE	19119.2	19.1192
ENSG00000064547	270.723	-0.773337	0.244693	-3.16043	0.00157536	0.0165239	ALI09	19	19623655	19628930	p13.11	LPAR2	LPAR2	protein_coding	0.585063	significant	significant	FALSE	downregulated	Unaffected	TRUE	19623.7	19.6237
ENSG00000064601	536.166	-0.105213	0.163118	-0.645011	0.51892	0.783504	ALI09	20	45890144	45898824	q13.12	CTSA	CTSA	protein_coding	0.929668	non-significant	non-significant	TRUE	unchanged	Unaffected	TRUE	45890.1	45.8901
ENSG00000064607	2486.18	0.404128	0.0951106	4.24903	2.14703e-05	0.000431711	ALI09	19	18990888	19034023	p13.11	SUGP2	SUGP2	protein_coding	1.32329	significant	significant	FALSE	upregulated	Unaffected	TRUE	18990.9	18.9909
ENSG00000064651	2526.37	0.02475	0.221018	0.111982	0.910838	0.968966	ALI09	5	128083766	128189677	q23.3	SLC12A2	SLC12A2	protein_coding	1.0173	non-significant	non-significant	TRUE	unchanged	Unaffected	TRUE	128084	128.084
ENSG00000064652	456.962	-0.195016	0.132151	-1.47571	0.140021	0.40571	ALI09	5	122843439	123029354	q23.2	SNX24	SNX24	protein_coding	0.873563	non-significant	non-significant	TRUE	unchanged	Unaffected	TRUE	122843	122.843
ENSG00000064655	50.5762	3.81812	0.524207	7.28361	3.24994e-13	2.49662e-11	ALI09	20	46894624	47188844	q13.12	EYA2	EYA2	protein_coding	14.1049	significant	significant	FALSE	upregulated	Unaffected	TRUE	46894.6	46.8946
ENSG00000064666	4725.9	-0.685859	0.221586	-3.09522	0.00196665	0.0198196	ALI09	19	1026586	1039068	p13.3	CNN2	CNN2	protein_coding	0.621636	significant	significant	FALSE	downregulated	Unaffected	TRUE	1026.59	1.02659
ENSG00000064687	58.8195	-0.250214	0.43036	-0.581407	0.560966	0.811836	ALI09	19	1039997	1065572	p13.3	ABCA7	ABCA7	protein_coding	0.840772	non-significant	non-significant	TRUE	unchanged	Unaffected	TRUE	1040	1.04
ENSG00000064692	434.49	-0.915195	0.633063	-1.44566	0.148272	0.419296	ALI09	5	122311354	122464219	q23.2	SNCAIP	SNCAIP	protein_coding	0.530272	non-significant	non-significant	FALSE	downregulated	Unaffected	TRUE	122311	122.311
ENSG00000064703	913.629	-0.116922	0.118415	-0.987392	0.323451	0.630864	ALI09	1	111755245	111768000	p13.2	DDX20	DDX20	protein_coding	0.922153	non-significant	non-significant	TRUE	unchanged	Unaffected	TRUE	111755	111.755
ENSG00000064726	1305.75	0.221339	0.0936935	2.36237	0.0181586	0.109494	ALI09	15	83016423	83067252	q25.2	BTBD1	BTBD1	protein_coding	1.16581	non-significant	significant	TRUE	unchanged	Unaffected	TRUE	83016.4	83.0164
ENSG00000064763	73.1454	-0.32199	0.394468	-0.816263	0.41435	0.713034	ALI09	12	29149103	29340980	p11.22	FAR2	FAR2	protein_coding	0.799966	non-significant	non-significant	TRUE	unchanged	Unaffected	TRUE	29149.1	29.1491
ENSG00000064932	202.026	-0.229452	0.206848	-1.10928	0.267309	0.576655	ALI09	19	1107637	1174268	p13.3	SBNO2	SBNO2	protein_coding	0.852959	non-significant	non-significant	TRUE	unchanged	Unaffected	TRUE	1107.64	1.10764
ENSG00000064933	689.567	-0.120479	0.13792	-0.87354	0.382369	0.685838	ALI09	2	189784085	189877629	q32.2	PMS1	PMS1	protein_coding	0.919882	non-significant	non-significant	TRUE	unchanged	Unaffected	TRUE	189784	189.784
ENSG00000064961	458.054	-0.312311	0.234987	-1.32906	0.183829	0.472112	ALI09	19	3572777	3579088	p13.3	HMG20B	HMG20B	protein_coding	0.805351	non-significant	non-significant	TRUE	unchanged	Unaffected	TRUE	3572.78	3.57278
ENSG00000064989	174.748	0.34163	0.381635	0.895173	0.370694	0.675344	ALI09	2	187341964	187448460	q32.1	CALCRL	CALCRL	protein_coding	1.26719	non-significant	non-significant	FALSE	upregulated	Unaffected	TRUE	187342	187.342
ENSG00000064995	868.151	-0.0371647	0.0903418	-0.411379	0.680795	0.876878	ALI09	6	34877462	34888071	p21.31	TAF11	TAF11	protein_coding	0.974568	non-significant	non-significant	TRUE	unchanged	Unaffected	TRUE	34877.5	34.8775
ENSG00000064999	1204.33	0.0198671	0.115969	0.171314	0.863977	0.952947	ALI09	6	34889255	35091406	p21.31	ANKS1A	ANKS1A	protein_coding	1.01387	non-significant	non-significant	TRUE	unchanged	Unaffected	TRUE	34889.3	34.8893
ENSG00000065000	2565.47	0.0215548	0.123917	0.173946	0.861908	0.952267	ALI09	19	2100988	2164468	p13.3	AP3D1	AP3D1	protein_coding	1.01505	non-significant	non-significant	TRUE	unchanged	Unaffected	TRUE	2100.99	2.10099
ENSG00000065029	610.166	0.183959	0.179122	1.02701	0.304417	0.613456	ALI09	6	35258909	35295985	p21.31	ZNF76	ZNF76	protein_coding	1.136	non-significant	non-significant	TRUE	unchanged	Unaffected	TRUE	35258.9	35.2589
ENSG00000065054	58.4172	0.246719	0.445663	0.553599	0.579853	0.82239	ALI09	16	2025356	2039026	p13.3	SLC9A3R2	SLC9A3R2	protein_coding	1.18651	non-significant	non-significant	TRUE	unchanged	Unaffected	TRUE	2025.36	2.02536
ENSG00000065057	198.282	-0.142135	0.338661	-0.419698	0.674706	0.873761	ALI09	16	2039815	2047866	p13.3	NTHL1	NTHL1	protein_coding	0.906177	non-significant	non-significant	TRUE	unchanged	Unaffected	TRUE	2039.82	2.03981
ENSG00000065060	1223.01	0.294273	0.0759031	3.87696	0.00010577	0.00173163	ALI09	6	34792015	34883138	p21.31	UHRF1BP1	UHRF1BP1	protein_coding	1.22627	significant	significant	TRUE	unchanged	Unaffected	TRUE	34792	34.792
ENSG00000065135	3336.59	0.0311988	0.135863	0.229633	0.818377	0.936823	ALI09	1	109548615	109600195	p13.3	GNAI3	GNAI3	protein_coding	1.02186	non-significant	non-significant	TRUE	unchanged	Unaffected	TRUE	109549	109.549
ENSG00000065150	13971.3	-0.0548958	0.0849437	-0.646261	0.51811	0.783178	ALI09	13	97953658	98024296	q32.2	IPO5	IPO5	protein_coding	0.962664	non-significant	non-significant	TRUE	unchanged	Unaffected	TRUE	97953.7	97.9537
ENSG00000065154	809.533	-0.0766628	0.135447	-0.566	0.571394	0.817382	ALI09	10	124397303	124418976	q26.13	OAT	OAT	protein_coding	0.948249	non-significant	non-significant	TRUE	unchanged	Unaffected	TRUE	124397	124.397
ENSG00000065183	1523.47	-0.0336182	0.0971227	-0.346142	0.729236	0.901995	ALI09	1	117929720	117966543	p12	WDR3	WDR3	protein_coding	0.976967	non-significant	non-significant	TRUE	unchanged	Unaffected	TRUE	117930	117.93
ENSG00000065243	1894.94	-0.00971648	0.116859	-0.0831467	0.933735	0.976898	ALI09	1	88684222	88836255	p22.2	PKN2	PKN2	protein_coding	0.993288	non-significant	non-significant	TRUE	unchanged	Unaffected	TRUE	88684.2	88.6842
ENSG00000065268	408.444	-0.617574	0.231295	-2.67007	0.00758359	0.0578759	ALI09	19	984332	998438	p13.3	WDR18	WDR18	protein_coding	0.651766	non-significant	significant	FALSE	downregulated	Unaffected	TRUE	984.332	0.984332
ENSG00000065308	1217.25	-0.0736136	0.145397	-0.506295	0.61265	0.840588	ALI09	6	52497408	52577060	p12.2	TRAM2	TRAM2	protein_coding	0.950255	non-significant	non-significant	TRUE	unchanged	Unaffected	TRUE	52497.4	52.4974
ENSG00000065320	491.38	-1.16376	0.21155	-5.50113	3.77358e-08	1.41827e-06	ALI09	17	9021510	9244000	p13.1	NTN1	NTN1	protein_coding	0.446346	significant	significant	FALSE	downregulated	Unaffected	TRUE	9021.51	9.02151
ENSG00000065328	1941.06	-0.142684	0.0672689	-2.12111	0.0339129	0.168383	ALI09	10	13161558	13211110	p13	MCM10	MCM10	protein_coding	0.905832	non-significant	significant	TRUE	unchanged	Unaffected	TRUE	13161.6	13.1616
ENSG00000065357	162.096	0.412648	0.207084	1.99266	0.0462987	0.205056	ALI09	12	55927319	55954027	q13.2	DGKA	DGKA	protein_coding	1.33113	non-significant	significant	FALSE	upregulated	Unaffected	TRUE	55927.3	55.9273
ENSG00000065361	60.3154	-0.79636	0.433175	-1.83843	0.0659997	0.258381	ALI09	12	56076799	56103505	q13.2	ERBB3	ERBB3	protein_coding	0.5758	non-significant	non-significant	FALSE	downregulated	Unaffected	TRUE	56076.8	56.0768
ENSG00000065413	109.776	-1.05869	0.430114	-2.46141	0.0138391	0.0906698	ALI09	2	196967017	197311173	q33.1	ANKRD44	ANKRD44	protein_coding	0.480069	non-significant	significant	FALSE	downregulated	Unaffected	TRUE	196967	196.967
ENSG00000065427	3808.77	-0.284915	0.0707505	-4.02704	5.64844e-05	0.000998813	ALI09	16	75627474	75648643	q23.1	KARS1	KARS1	protein_coding	0.82079	significant	significant	TRUE	unchanged	Unaffected	TRUE	75627.5	75.6275
ENSG00000065457	611.356	-0.284182	0.118582	-2.3965	0.0165526	0.102674	ALI09	16	75596981	75623300	q23.1	ADAT1	ADAT1	protein_coding	0.821207	non-significant	significant	TRUE	unchanged	Unaffected	TRUE	75597	75.597
ENSG00000065485	359.365	0.243136	0.202503	1.20066	0.229885	0.534732	ALI09	3	123067025	123225227	q21.1	PDIA5	PDIA5	protein_coding	1.18356	non-significant	non-significant	TRUE	unchanged	Unaffected	TRUE	123067	123.067
ENSG00000065491	456.868	-0.544228	0.102165	-5.32695	9.98755e-08	3.49681e-06	ALI09	6	37257772	37332970	p21.2	TBC1D22B	TBC1D22B	protein_coding	0.685758	significant	significant	FALSE	downregulated	Unaffected	TRUE	37257.8	37.2578
ENSG00000065518	1159.11	-0.0242674	0.117553	-0.206439	0.836448	0.943732	ALI09	3	120596328	120602507	q13.33	NDUFB4	NDUFB4	protein_coding	0.98332	non-significant	non-significant	TRUE	unchanged	Unaffected	TRUE	120596	120.596
ENSG00000065526	3124.36	0.289671	0.125613	2.30607	0.0211066	0.121174	ALI09	1	15836095	15940456	p36.21	SPEN	SPEN	protein_coding	1.22236	non-significant	significant	TRUE	unchanged	Unaffected	TRUE	15836.1	15.8361
ENSG00000065534	1301.73	-0.894704	0.310084	-2.88536	0.0039097	0.0346113	ALI09	3	123610049	123884332	q21.1	MYLK	MYLK	protein_coding	0.537857	significant	significant	FALSE	downregulated	Unaffected	TRUE	123610	123.61
ENSG00000065548	1810.44	0.16328	0.12829	1.27274	0.203111	0.49757	ALI09	2	186486253	186509361	q32.1	ZC3H15	ZC3H15	protein_coding	1.11983	non-significant	non-significant	TRUE	unchanged	Unaffected	TRUE	186486	186.486
ENSG00000065559	1520.03	0.0281992	0.120006	0.234982	0.814223	0.935079	ALI09	17	12020829	12143830	p12	MAP2K4	MAP2K4	protein_coding	1.01974	non-significant	non-significant	TRUE	unchanged	Unaffected	TRUE	12020.8	12.0208
ENSG00000065600	488.397	-0.13419	0.145543	-0.921995	0.356531	0.662517	ALI09	1	212363928	212414901	q32.3	PACC1	PACC1	protein_coding	0.911181	non-significant	non-significant	TRUE	unchanged	Unaffected	TRUE	212364	212.364
ENSG00000065609	52.2463	0.542764	0.285821	1.89896	0.0575692	0.237432	ALI09	6	83552880	83709691	q14.2	SNAP91	SNAP91	protein_coding	1.45676	non-significant	non-significant	FALSE	upregulated	Unaffected	TRUE	83552.9	83.5529
ENSG00000065613	1847.94	0.230887	0.170504	1.35414	0.17569	0.460227	ALI09	10	103967140	104029233	q24.33	SLK	SLK	protein_coding	1.17356	non-significant	non-significant	TRUE	unchanged	Unaffected	TRUE	103967	103.967
ENSG00000065615	480.761	-0.322816	0.221865	-1.45501	0.145665	0.415388	ALI09	6	83859656	83967423	q14.2	CYB5R4	CYB5R4	protein_coding	0.799508	non-significant	non-significant	TRUE	unchanged	Unaffected	TRUE	83859.7	83.8597
ENSG00000065618	20.6828	-1.15812	0.93801	-1.23465	0.21696	0.519654	ALI09	10	104031286	104085880	q25.1	COL17A1	COL17A1	protein_coding	0.448097	non-significant	non-significant	FALSE	downregulated	Unaffected	TRUE	104031	104.031
ENSG00000065621	26.2214	1.54602	0.664832	2.32543	0.0200492	0.117385	ALI09	10	104268873	104304950	q25.1	GSTO2	GSTO2	protein_coding	2.9201	non-significant	significant	FALSE	upregulated	Unaffected	TRUE	104269	104.269
ENSG00000065665	561.576	-0.337525	0.109434	-3.08429	0.00204036	0.0203861	ALI09	10	12129637	12169961	p14	SEC61A2	SEC61A2	protein_coding	0.791398	significant	significant	TRUE	unchanged	Unaffected	TRUE	12129.6	12.1296
ENSG00000065675	55.6188	0.100235	0.230538	0.43479	0.663715	0.868012	ALI09	10	6427143	6580301	p15.1	PRKCQ	PRKCQ	protein_coding	1.07195	non-significant	non-significant	TRUE	unchanged	Unaffected	TRUE	6427.14	6.42714
ENSG00000065802	1010.35	0.00177235	0.161255	0.0109909	0.991231	0.997559	ALI09	2	238426742	238452250	q37.3	ASB1	ASB1	protein_coding	1.00123	non-significant	non-significant	TRUE	unchanged	Unaffected	TRUE	238427	238.427
ENSG00000065809	1533.12	-0.0296366	0.210064	-0.141084	0.887804	0.961517	ALI09	10	14518557	14774897	p13	FAM107B	FAM107B	protein_coding	0.979667	non-significant	non-significant	TRUE	unchanged	Unaffected	TRUE	14518.6	14.5186
ENSG00000065833	136.032	0.571421	0.420041	1.36039	0.173705	0.457007	ALI09	6	83210402	83431051	q14.2	ME1	ME1	protein_coding	1.48599	non-significant	non-significant	FALSE	upregulated	Unaffected	TRUE	83210.4	83.2104
ENSG00000065882	1649.61	-0.297118	0.159722	-1.86022	0.0628545	0.25051	ALI09	4	37891084	38139175	p14	TBC1D1	TBC1D1	protein_coding	0.813876	non-significant	non-significant	TRUE	unchanged	Unaffected	TRUE	37891.1	37.8911
ENSG00000065883	1454.49	-0.0129708	0.146663	-0.0884391	0.929528	0.975588	ALI09	7	39950121	40099580	p14.1	CDK13	CDK13	protein_coding	0.99105	non-significant	non-significant	TRUE	unchanged	Unaffected	TRUE	39950.1	39.9501
ENSG00000065911	1454.13	-0.314078	0.239486	-1.31147	0.1897	0.480018	ALI09	2	74186172	74217565	p13.1	MTHFD2	MTHFD2	protein_coding	0.804365	non-significant	non-significant	TRUE	unchanged	Unaffected	TRUE	74186.2	74.1862
ENSG00000065923	279.294	0.336191	0.15952	2.10751	0.0350735	0.172142	ALI09	X	46599251	46759118	p11.3	SLC9A7	SLC9A7	protein_coding	1.26242	non-significant	significant	FALSE	upregulated	Unaffected	TRUE	46599.3	46.5993
ENSG00000065970	642.457	0.296578	0.0963282	3.07883	0.00207818	0.0207245	ALI09	12	8032716	8055517	p13.31	FOXJ2	FOXJ2	protein_coding	1.22823	significant	significant	TRUE	unchanged	Unaffected	TRUE	8032.72	8.03272
ENSG00000065978	21382.7	-0.0502233	0.0959587	-0.523384	0.600707	0.833585	ALI09	1	42682418	42703805	p34.2	YBX1	YBX1	protein_coding	0.965787	non-significant	non-significant	TRUE	unchanged	Unaffected	TRUE	42682.4	42.6824
ENSG00000065989	48.2581	-1.04131	0.296958	-3.50658	0.000453907	0.0059053	ALI09	19	10416773	10469630	p13.2	PDE4A	PDE4A	protein_coding	0.485887	significant	significant	FALSE	downregulated	Unaffected	TRUE	10416.8	10.4168
ENSG00000066027	313.84	0.321438	0.124175	2.5886	0.0096368	0.069391	ALI09	1	212285410	212361853	q32.3	PPP2R5A	PPP2R5A	protein_coding	1.24958	non-significant	significant	TRUE	unchanged	Unaffected	TRUE	212285	212.285
ENSG00000066032	876.143	-3.25637	0.221988	-14.6691	1.01633e-48	6.66075e-46	ALI09	2	79185231	80648861	p12	CTNNA2	CTNNA2	protein_coding	0.104649	significant	significant	FALSE	downregulated	Unaffected	TRUE	79185.2	79.1852
ENSG00000066044	4162.51	-0.209285	0.109494	-1.91137	0.0559565	0.233137	ALI09	19	7958573	8005659	p13.2	ELAVL1	ELAVL1	protein_coding	0.864966	non-significant	non-significant	TRUE	unchanged	Unaffected	TRUE	7958.57	7.95857
ENSG00000066056	20.8529	0.0761554	0.613365	0.12416	0.901189	0.965025	ALI09	1	43300982	43323108	p34.2	TIE1	TIE1	protein_coding	1.0542	non-significant	non-significant	TRUE	unchanged	Unaffected	TRUE	43301	43.301
ENSG00000066084	2060.27	-0.180873	0.122435	-1.4773	0.139594	0.405031	ALI09	12	50504985	50748657	q13.12	DIP2B	DIP2B	protein_coding	0.882169	non-significant	non-significant	TRUE	unchanged	Unaffected	TRUE	50505	50.505
ENSG00000066117	5455.57	-0.26632	0.135881	-1.95996	0.0500008	0.216131	ALI09	12	50085200	50100707	q13.12	SMARCD1	SMARCD1	protein_coding	0.831438	non-significant	non-significant	TRUE	unchanged	Unaffected	TRUE	50085.2	50.0852
ENSG00000066135	2148.74	0.046307	0.113059	0.409581	0.682113	0.877517	ALI09	1	43650149	43705518	p34.2	KDM4A	KDM4A	protein_coding	1.03262	non-significant	non-significant	TRUE	unchanged	Unaffected	TRUE	43650.1	43.6501
ENSG00000066136	1280.85	0.0486731	0.132921	0.36618	0.714231	0.894901	ALI09	1	40691648	40771603	p34.2	NFYC	NFYC	protein_coding	1.03431	non-significant	non-significant	TRUE	unchanged	Unaffected	TRUE	40691.6	40.6916
ENSG00000066185	10.3462	0.568759	0.667587	0.851963	0.394235	0.696372	ALI09	1	42430329	42456253	p34.2	ZMYND12	ZMYND12	protein_coding	1.48325	non-significant	non-significant	FALSE	upregulated	Unaffected	TRUE	42430.3	42.4303
ENSG00000066230	65.7456	0.23921	0.245246	0.975387	0.329368	0.636832	ALI09	5	470456	524449	p15.33	SLC9A3	SLC9A3	protein_coding	1.18035	non-significant	non-significant	TRUE	unchanged	Unaffected	TRUE	470.456	0.470456
ENSG00000066248	16.1292	-0.521793	0.649129	-0.803836	0.421492	0.717985	ALI09	2	232878701	233013256	q37.1	NGEF	NGEF	protein_coding	0.696506	non-significant	non-significant	FALSE	downregulated	Unaffected	TRUE	232879	232.879
ENSG00000066279	3711.63	0.439827	0.128352	3.42673	0.000610907	0.00757655	ALI09	1	197084127	197146694	q31.3	ASPM	ASPM	protein_coding	1.35644	significant	significant	FALSE	upregulated	Unaffected	TRUE	197084	197.084
ENSG00000066322	400.239	0.392001	0.194294	2.01756	0.0436367	0.197237	ALI09	1	43363398	43368074	p34.2	ELOVL1	ELOVL1	protein_coding	1.31221	non-significant	significant	FALSE	upregulated	Unaffected	TRUE	43363.4	43.3634
ENSG00000066379	340.894	-0.289295	0.183485	-1.57666	0.114873	0.361454	ALI09	6	30058899	30064909	p22.1	POLR1H	POLR1H	protein_coding	0.818302	non-significant	non-significant	TRUE	unchanged	Unaffected	TRUE	30058.9	30.0589
ENSG00000066382	18.8116	0.585031	0.47392	1.23445	0.217035	0.519664	ALI09	11	30384493	30586872	p14.1	MPPED2	MPPED2	protein_coding	1.50007	non-significant	non-significant	FALSE	upregulated	Unaffected	TRUE	30384.5	30.3845
ENSG00000066422	489.056	-0.0218163	0.123046	-0.177303	0.859271	0.951358	ALI09	3	101648889	101677132	q12.3	ZBTB11	ZBTB11	protein_coding	0.984992	non-significant	non-significant	TRUE	unchanged	Unaffected	TRUE	101649	101.649
ENSG00000066427	448.646	-0.325334	0.149397	-2.17765	0.0294323	0.152884	ALI09	14	92044496	92106621	q32.12	ATXN3	ATXN3	protein_coding	0.798114	non-significant	significant	TRUE	unchanged	Unaffected	TRUE	92044.5	92.0445
ENSG00000066455	698.078	0.0355685	0.0996935	0.356779	0.721257	0.898711	ALI09	14	92794305	92839947	q32.12	GOLGA5	GOLGA5	protein_coding	1.02496	non-significant	non-significant	TRUE	unchanged	Unaffected	TRUE	92794.3	92.7943
ENSG00000066468	2643.37	-0.142195	0.231955	-0.613026	0.539859	0.797967	ALI09	10	121478332	121598458	q26.13	FGFR2	FGFR2	protein_coding	0.90614	non-significant	non-significant	TRUE	unchanged	Unaffected	TRUE	121478	121.478
ENSG00000066557	1158.97	-0.102815	0.107666	-0.954947	0.339605	0.646352	ALI09	1	70144805	70205579	p31.1	LRRC40	LRRC40	protein_coding	0.931214	non-significant	non-significant	TRUE	unchanged	Unaffected	TRUE	70144.8	70.1448
ENSG00000066583	522.67	0.195376	0.107555	1.81653	0.0692896	0.266925	ALI09	5	129094749	129114028	q23.3	ISOC1	ISOC1	protein_coding	1.14502	non-significant	non-significant	TRUE	unchanged	Unaffected	TRUE	129095	129.095
ENSG00000066629	1550.99	0.668159	0.161359	4.14082	3.4606e-05	0.000654424	ALI09	14	99737693	99942060	q32.2	EML1	EML1	protein_coding	1.58904	significant	significant	FALSE	upregulated	Unaffected	TRUE	99737.7	99.7377
ENSG00000066651	368.322	-0.111456	0.118619	-0.939612	0.347416	0.653799	ALI09	6	125986479	126203817	q22.32	TRMT11	TRMT11	protein_coding	0.925653	non-significant	non-significant	TRUE	unchanged	Unaffected	TRUE	125986	125.986
ENSG00000066654	1611.12	-0.0149024	0.149046	-0.0999853	0.920356	0.971815	ALI09	16	20702816	20742084	p12.3	THUMPD1	THUMPD1	protein_coding	0.989724	non-significant	non-significant	TRUE	unchanged	Unaffected	TRUE	20702.8	20.7028
ENSG00000066697	671.465	-0.30958	0.162545	-1.90458	0.0568344	0.235559	ALI09	9	100427143	100451734	q31.1	MSANTD3	MSANTD3	protein_coding	0.806877	non-significant	non-significant	TRUE	unchanged	Unaffected	TRUE	100427	100.427
ENSG00000066735	119.645	-1.93442	0.406648	-4.757	1.9649e-06	5.09998e-05	ALI09	14	104138723	104180894	q32.33	KIF26A	KIF26A	protein_coding	0.261626	significant	significant	FALSE	downregulated	Unaffected	TRUE	104139	104.139
ENSG00000066739	931.181	0.409723	0.200533	2.04317	0.0410359	0.189793	ALI09	14	96279195	96363341	q32.2	ATG2B	ATG2B	protein_coding	1.32843	non-significant	significant	FALSE	upregulated	Unaffected	TRUE	96279.2	96.2792
ENSG00000066777	1818.65	-0.0415117	0.102506	-0.40497	0.6855	0.879498	ALI09	8	67173511	67343781	q13.2	ARFGEF1	ARFGEF1	protein_coding	0.971636	non-significant	non-significant	TRUE	unchanged	Unaffected	TRUE	67173.5	67.1735
ENSG00000066827	168.959	0.249773	0.234654	1.06443	0.287132	0.596093	ALI09	8	134477788	134713049	q24.22	ZFAT	ZFAT	protein_coding	1.18902	non-significant	non-significant	TRUE	unchanged	Unaffected	TRUE	134478	134.478
ENSG00000066855	673.546	-0.121578	0.153164	-0.793776	0.427326	0.721978	ALI09	8	65644734	65771261	q13.1	MTFR1	MTFR1	protein_coding	0.919182	non-significant	non-significant	TRUE	unchanged	Unaffected	TRUE	65644.7	65.6447
ENSG00000066923	38.4575	0.752361	0.397093	1.89467	0.0581358	0.239064	ALI09	7	100177563	100221488	q22.1	STAG3	STAG3	protein_coding	1.68455	non-significant	non-significant	FALSE	upregulated	Unaffected	TRUE	100178	100.178
ENSG00000066926	573.389	-0.0369482	0.103502	-0.356981	0.721106	0.898577	ALI09	18	57544377	57586702	q21.31	FECH	FECH	protein_coding	0.974715	non-significant	non-significant	TRUE	unchanged	Unaffected	TRUE	57544.4	57.5444
ENSG00000066933	811.039	0.00888732	0.152881	0.0581321	0.953643	0.984042	ALI09	15	71822291	72118577	q23	MYO9A	MYO9A	protein_coding	1.00618	non-significant	non-significant	TRUE	unchanged	Unaffected	TRUE	71822.3	71.8223
ENSG00000067048	564.067	-9.38749	2.29063	-4.09821	4.16366e-05	0.000769342	ALI09	Y	12904108	12920478	q11.221	DDX3Y	DDX3Y	protein_coding	0.00149309	significant	significant	FALSE	downregulated	Unaffected	TRUE	12904.1	12.9041
ENSG00000067057	545.841	-0.149456	0.314845	-0.474698	0.635002	0.853825	ALI09	10	3066333	3137718	p15.2	PFKP	PFKP	protein_coding	0.90159	non-significant	non-significant	TRUE	unchanged	Unaffected	TRUE	3066.33	3.06633
ENSG00000067064	4012.57	-0.0500007	0.147403	-0.339212	0.73445	0.904173	ALI09	10	1039152	1049170	p15.3	IDI1	IDI1	protein_coding	0.965936	non-significant	non-significant	TRUE	unchanged	Unaffected	TRUE	1039.15	1.03915
ENSG00000067066	15.168	1.77123	0.809723	2.18745	0.0287099	0.15013	ALI09	2	230415942	230545606	q37.1	SP100	SP100	protein_coding	3.41344	non-significant	significant	FALSE	upregulated	Unaffected	TRUE	230416	230.416
ENSG00000067082	887.245	0.0436637	0.10062	0.433945	0.664328	0.868351	ALI09	10	3775996	3785281	p15.2	KLF6	KLF6	protein_coding	1.03073	non-significant	non-significant	TRUE	unchanged	Unaffected	TRUE	3776	3.776
ENSG00000067113	140.221	0.196553	0.169605	1.15889	0.246501	0.553316	ALI09	5	55424854	55534969	q11.2	PLPP1	PLPP1	protein_coding	1.14596	non-significant	non-significant	TRUE	unchanged	Unaffected	TRUE	55424.9	55.4249
ENSG00000067141	4972.67	-0.261988	0.131064	-1.99893	0.0456162	0.20335	ALI09	15	73051710	73305205	q24.1	NEO1	NEO1	protein_coding	0.833938	non-significant	significant	TRUE	unchanged	Unaffected	TRUE	73051.7	73.0517
ENSG00000067167	2368.91	0.167362	0.166014	1.00812	0.313396	0.622014	ALI09	8	70573218	70608416	q13.3	TRAM1	TRAM1	protein_coding	1.123	non-significant	non-significant	TRUE	unchanged	Unaffected	TRUE	70573.2	70.5732
ENSG00000067177	224.784	-0.0778043	0.145051	-0.536392	0.591687	0.828861	ALI09	X	72578814	72714319	q13.1	PHKA1	PHKA1	protein_coding	0.947499	non-significant	non-significant	TRUE	unchanged	Unaffected	TRUE	72578.8	72.5788
ENSG00000067182	811.982	0.213021	0.140053	1.521	0.128259	0.384886	ALI09	12	6328757	6342114	p13.31	TNFRSF1A	TNFRSF1A	protein_coding	1.15911	non-significant	non-significant	TRUE	unchanged	Unaffected	TRUE	6328.76	6.32876
ENSG00000067191	99.9586	0.124172	0.185045	0.671034	0.502199	0.772602	ALI09	17	39173453	39197703	q12	CACNB1	CACNB1	protein_coding	1.08988	non-significant	non-significant	TRUE	unchanged	Unaffected	TRUE	39173.5	39.1735
ENSG00000067208	416.651	0.344381	0.21566	1.59687	0.110294	0.353144	ALI09	1	92508696	92792404	p22.1	EVI5	EVI5	protein_coding	1.26961	non-significant	non-significant	FALSE	upregulated	Unaffected	TRUE	92508.7	92.5087
ENSG00000067221	93.8299	0.344778	0.352264	0.97875	0.327703	0.635642	ALI09	15	73978926	73994622	q24.1	STOML1	STOML1	protein_coding	1.26996	non-significant	non-significant	FALSE	upregulated	Unaffected	TRUE	73978.9	73.9789
ENSG00000067225	26302.9	0.0659706	0.106956	0.6168	0.537366	0.796868	ALI09	15	72199029	72231822	q23	PKM	PKM	protein_coding	1.04679	non-significant	non-significant	TRUE	unchanged	Unaffected	TRUE	72199	72.199
ENSG00000067248	1218.69	0.287491	0.132261	2.17366	0.0297305	0.153843	ALI09	5	55256055	55307694	q11.2	DHX29	DHX29	protein_coding	1.22052	non-significant	significant	TRUE	unchanged	Unaffected	TRUE	55256.1	55.2561
ENSG00000067334	1535.51	0.0920905	0.132386	0.69562	0.486667	0.763672	ALI09	1	93866284	93879918	p22.1	DNTTIP2	DNTTIP2	protein_coding	1.06591	non-significant	non-significant	TRUE	unchanged	Unaffected	TRUE	93866.3	93.8663
ENSG00000067365	286.783	-0.962745	0.181843	-5.29438	1.19421e-07	4.09232e-06	ALI09	16	8621683	8649654	p13.2	METTL22	METTL22	protein_coding	0.51308	significant	significant	FALSE	downregulated	Unaffected	TRUE	8621.68	8.62168
ENSG00000067369	5074.15	-0.00347087	0.137306	-0.0252783	0.979833	0.993819	ALI09	15	43403061	43510728	q15.3	TP53BP1	TP53BP1	protein_coding	0.997597	non-significant	non-significant	TRUE	unchanged	Unaffected	TRUE	43403.1	43.4031
ENSG00000067445	1698.42	-0.00967998	0.131286	-0.0737319	0.941224	0.979485	ALI09	X	54920462	54931431	p11.21	TRO	TRO	protein_coding	0.993313	non-significant	non-significant	TRUE	unchanged	Unaffected	TRUE	54920.5	54.9205
ENSG00000067533	677.147	0.0931546	0.196753	0.47346	0.635885	0.85442	ALI09	1	218285293	218337983	q41	RRP15	RRP15	protein_coding	1.0667	non-significant	non-significant	TRUE	unchanged	Unaffected	TRUE	218285	218.285
ENSG00000067560	9702.89	-0.0364179	0.0709364	-0.513387	0.60768	0.837778	ALI09	3	49359139	49412998	p21.31	RHOA	RHOA	protein_coding	0.975073	non-significant	non-significant	TRUE	unchanged	Unaffected	TRUE	49359.1	49.3591
ENSG00000067596	1898.77	-0.160699	0.105143	-1.52839	0.126415	0.38119	ALI09	17	43483865	43610338	q21.31	DHX8	DHX8	protein_coding	0.894591	non-significant	non-significant	TRUE	unchanged	Unaffected	TRUE	43483.9	43.4839
ENSG00000067601	31.3303	0.355798	0.243116	1.46349	0.143333	0.410934	ALI09	7	67287541	67302419	q11.21	PMS2P4	PMS2P4	transcribed_unprocessed_pseudogene	1.27969	non-significant	non-significant	FALSE	upregulated	Unaffected	FALSE	67287.5	67.2875
ENSG00000067606	153.761	-1.03224	0.29116	-3.54527	0.00039221	0.00528627	ALI09	1	2050411	2185395	p36.33	PRKCZ	PRKCZ	protein_coding	0.48895	significant	significant	FALSE	downregulated	Unaffected	TRUE	2050.41	2.05041
ENSG00000067646	186.806	-8.27427	2.34273	-3.5319	0.000412592	0.00550788	ALI09	Y	2935281	2982506	p11.2	ZFY	ZFY	protein_coding	0.00322996	significant	significant	FALSE	downregulated	Unaffected	TRUE	2935.28	2.93528
ENSG00000067704	2814.29	0.143795	0.0806686	1.78254	0.0746604	0.279454	ALI09	1	220094132	220148041	q41	IARS2	IARS2	protein_coding	1.10481	non-significant	non-significant	TRUE	unchanged	Unaffected	TRUE	220094	220.094
ENSG00000067715	1162.02	0.0741119	0.260688	0.284294	0.776185	0.922373	ALI09	12	78863993	79452008	q21.2	SYT1	SYT1	protein_coding	1.05271	non-significant	non-significant	TRUE	unchanged	Unaffected	TRUE	78864	78.864
ENSG00000067798	100.349	1.94867	0.230861	8.44087	3.14985e-17	3.57074e-15	ALI09	12	77324641	78213010	q21.2	NAV3	NAV3	protein_coding	3.86018	significant	significant	FALSE	upregulated	Unaffected	TRUE	77324.6	77.3246
ENSG00000067829	534.696	0.237703	0.163514	1.45372	0.146025	0.416032	ALI09	X	153785766	153794523	q28	IDH3G	IDH3G	protein_coding	1.17911	non-significant	non-significant	TRUE	unchanged	Unaffected	TRUE	153786	153.786
ENSG00000067836	179.094	-0.104973	0.255742	-0.410464	0.681465	0.877383	ALI09	16	4796968	4802880	p13.3	ROGDI	ROGDI	protein_coding	0.929822	non-significant	non-significant	TRUE	unchanged	Unaffected	TRUE	4796.97	4.79697
ENSG00000067840	746.863	-0.324752	0.265499	-1.22318	0.221263	0.523988	ALI09	X	153802166	153830565	q28	PDZD4	PDZD4	protein_coding	0.798435	non-significant	non-significant	TRUE	unchanged	Unaffected	TRUE	153802	153.802
ENSG00000067900	1848.29	0.41045	0.132021	3.10898	0.00187733	0.0190938	ALI09	18	20946906	21111813	q11.1	ROCK1	ROCK1	protein_coding	1.3291	significant	significant	FALSE	upregulated	Unaffected	TRUE	20946.9	20.9469
ENSG00000067955	1189.92	-0.111674	0.213617	-0.522775	0.601131	0.83379	ALI09	16	67028984	67101058	q22.1	CBFB	CBFB	protein_coding	0.925514	non-significant	non-significant	TRUE	unchanged	Unaffected	TRUE	67029	67.029
ENSG00000067992	1055.67	-0.0684865	0.307785	-0.222514	0.823914	0.938663	ALI09	X	24465270	24550466	p22.11	PDK3	PDK3	protein_coding	0.953638	non-significant	non-significant	TRUE	unchanged	Unaffected	TRUE	24465.3	24.4653
ENSG00000068001	1256.48	-0.298951	0.254255	-1.17579	0.239678	0.545461	ALI09	3	50317790	50322782	p21.31	HYAL2	HYAL2	protein_coding	0.812843	non-significant	non-significant	TRUE	unchanged	Unaffected	TRUE	50317.8	50.3178
ENSG00000068024	439.58	0.028637	0.135345	0.211585	0.832431	0.942083	ALI09	2	239048168	239401654	q37.3	HDAC4	HDAC4	protein_coding	1.02005	non-significant	non-significant	TRUE	unchanged	Unaffected	TRUE	239048	239.048
ENSG00000068028	144.017	-0.0501661	0.214952	-0.233383	0.815464	0.935518	ALI09	3	50329782	50340980	p21.31	RASSF1	RASSF1	protein_coding	0.965825	non-significant	non-significant	TRUE	unchanged	Unaffected	TRUE	50329.8	50.3298
ENSG00000068078	1119.64	0.276997	0.368464	0.751762	0.452194	0.740371	ALI09	4	1793293	1808872	p16.3	FGFR3	FGFR3	protein_coding	1.21167	non-significant	non-significant	TRUE	unchanged	Unaffected	TRUE	1793.29	1.79329
ENSG00000068079	14.5627	3.26776	0.51323	6.36705	1.92703e-10	1.01287e-08	ALI09	17	43006740	43014456	q21.31	IFI35	IFI35	protein_coding	9.63151	significant	significant	FALSE	upregulated	Unaffected	TRUE	43006.7	43.0067
ENSG00000068097	1061.95	0.0562579	0.0885224	0.635521	0.525088	0.788617	ALI09	17	60041008	60078922	q23.1	HEATR6	HEATR6	protein_coding	1.03977	non-significant	non-significant	TRUE	unchanged	Unaffected	TRUE	60041	60.041
ENSG00000068120	736.038	0.0534648	0.183068	0.292049	0.770249	0.920202	ALI09	17	42561467	42566277	q21.2	COASY	COASY	protein_coding	1.03775	non-significant	non-significant	TRUE	unchanged	Unaffected	TRUE	42561.5	42.5615
ENSG00000068137	114.527	0.0510656	0.393773	0.129683	0.896818	0.963725	ALI09	17	42667914	42676994	q21.2	PLEKHH3	PLEKHH3	protein_coding	1.03603	non-significant	non-significant	TRUE	unchanged	Unaffected	TRUE	42667.9	42.6679
ENSG00000068305	746.223	0.0269957	0.142921	0.188885	0.850183	0.948457	ALI09	15	99565417	99716466	q26.3	MEF2A	MEF2A	protein_coding	1.01889	non-significant	non-significant	TRUE	unchanged	Unaffected	TRUE	99565.4	99.5654
ENSG00000068308	936.639	-0.105548	0.103225	-1.0225	0.306544	0.614924	ALI09	X	48922024	48958386	p11.23	OTUD5	OTUD5	protein_coding	0.929452	non-significant	non-significant	TRUE	unchanged	Unaffected	TRUE	48922	48.922
ENSG00000068323	669.55	-0.0853709	0.123359	-0.692055	0.488903	0.765227	ALI09	X	49028726	49043410	p11.23	TFE3	TFE3	protein_coding	0.942542	non-significant	non-significant	TRUE	unchanged	Unaffected	TRUE	49028.7	49.0287
ENSG00000068354	164.022	0.214766	0.181863	1.18093	0.237632	0.543034	ALI09	X	48539714	48562609	p11.23	TBC1D25	TBC1D25	protein_coding	1.16052	non-significant	non-significant	TRUE	unchanged	Unaffected	TRUE	48539.7	48.5397
ENSG00000068366	1372.4	0.0197361	0.32073	0.0615349	0.950933	0.983126	ALI09	X	109624244	109733403	q23	ACSL4	ACSL4	protein_coding	1.01377	non-significant	non-significant	TRUE	unchanged	Unaffected	TRUE	109624	109.624
ENSG00000068383	695.178	-0.530039	0.102487	-5.17175	2.31907e-07	7.42527e-06	ALI09	10	132537787	132783480	q26.3	INPP5A	INPP5A	protein_coding	0.692536	significant	significant	FALSE	downregulated	Unaffected	TRUE	132538	132.538
ENSG00000068394	355.588	0.0450124	0.150946	0.298203	0.765549	0.918181	ALI09	X	49113407	49123735	p11.23	GPKOW	GPKOW	protein_coding	1.03169	non-significant	non-significant	TRUE	unchanged	Unaffected	TRUE	49113.4	49.1134
ENSG00000068400	832.705	0.284092	0.123958	2.29183	0.0219154	0.124474	ALI09	X	48973720	49002264	p11.23	GRIPAP1	GRIPAP1	protein_coding	1.21764	non-significant	significant	TRUE	unchanged	Unaffected	TRUE	48973.7	48.9737
ENSG00000068438	426.526	-0.177915	0.166717	-1.06717	0.285895	0.594761	ALI09	X	48476021	48486364	p11.23	FTSJ1	FTSJ1	protein_coding	0.883979	non-significant	non-significant	TRUE	unchanged	Unaffected	TRUE	48476	48.476
ENSG00000068489	3269.19	0.263966	0.113874	2.31806	0.0204462	0.118748	ALI09	17	59155732	59206709	q22	PRR11	PRR11	protein_coding	1.20078	non-significant	significant	TRUE	unchanged	Unaffected	TRUE	59155.7	59.1557
ENSG00000068615	297.254	-1.29475	0.252286	-5.13209	2.86543e-07	8.96924e-06	ALI09	2	86213993	86338083	p11.2	REEP1	REEP1	protein_coding	0.407606	significant	significant	FALSE	downregulated	Unaffected	TRUE	86214	86.214
ENSG00000068650	1350.76	-0.398022	0.14759	-2.69682	0.00700052	0.0543156	ALI09	13	112690329	112887168	q34	ATP11A	ATP11A	protein_coding	0.758898	non-significant	significant	TRUE	unchanged	Unaffected	TRUE	112690	112.69
ENSG00000068654	2176.88	-0.174221	0.0958667	-1.81733	0.0691666	0.266745	ALI09	2	86020216	86106155	p11.2	POLR1A	POLR1A	protein_coding	0.886246	non-significant	non-significant	TRUE	unchanged	Unaffected	TRUE	86020.2	86.0202
ENSG00000068697	1392.24	-0.0693653	0.0839985	-0.825792	0.408922	0.707741	ALI09	2	20032650	20051628	p24.1	LAPTM4A	LAPTM4A	protein_coding	0.953057	non-significant	non-significant	TRUE	unchanged	Unaffected	TRUE	20032.7	20.0327
ENSG00000068724	387.193	-0.0204419	0.144494	-0.141472	0.887497	0.961517	ALI09	2	46916157	47076137	p21	TTC7A	TTC7A	protein_coding	0.985931	non-significant	non-significant	TRUE	unchanged	Unaffected	TRUE	46916.2	46.9162
ENSG00000068745	1446.54	-0.00586144	0.0953206	-0.0614919	0.950968	0.983126	ALI09	3	48688003	48740353	p21.31	IP6K2	IP6K2	protein_coding	0.995945	non-significant	non-significant	TRUE	unchanged	Unaffected	TRUE	48688	48.688
ENSG00000068781	54.7891	-1.342	0.776509	-1.72825	0.0839428	0.298736	ALI09	2	48529925	48776517	p16.3	STON1-GTF2A1L	STON1-GTF2A1L	protein_coding	0.394472	non-significant	non-significant	FALSE	downregulated	Unaffected	TRUE	48529.9	48.5299
ENSG00000068784	854.893	0.141691	0.167631	0.845255	0.397968	0.699705	ALI09	2	45388680	45612165	p21	SRBD1	SRBD1	protein_coding	1.1032	non-significant	non-significant	TRUE	unchanged	Unaffected	TRUE	45388.7	45.3887
ENSG00000068796	3778.72	0.0376369	0.107873	0.3489	0.727165	0.901035	ALI09	5	62306162	62391025	q12.1	KIF2A	KIF2A	protein_coding	1.02643	non-significant	non-significant	TRUE	unchanged	Unaffected	TRUE	62306.2	62.3062
ENSG00000068831	17.6952	0.768594	0.600719	1.27946	0.200736	0.494576	ALI09	11	64726911	64745456	q13.1	RASGRP2	RASGRP2	protein_coding	1.70361	non-significant	non-significant	FALSE	upregulated	Unaffected	TRUE	64726.9	64.7269
ENSG00000068878	2854.55	-0.184398	0.129481	-1.42413	0.154408	0.428736	ALI09	2	53864069	53970993	p16.2	PSME4	PSME4	protein_coding	0.880016	non-significant	non-significant	TRUE	unchanged	Unaffected	TRUE	53864.1	53.8641
ENSG00000068885	1023.52	0.204212	0.131392	1.55422	0.120132	0.370719	ALI09	3	160256986	160399880	q25.33	IFT80	IFT80	protein_coding	1.15206	non-significant	non-significant	TRUE	unchanged	Unaffected	TRUE	160257	160.257
ENSG00000068903	388.822	0.29025	0.172205	1.68549	0.0918942	0.314954	ALI09	19	38878555	38899862	q13.2	SIRT2	SIRT2	protein_coding	1.22285	non-significant	non-significant	TRUE	unchanged	Unaffected	TRUE	38878.6	38.8786
ENSG00000068912	801.178	0.136409	0.108651	1.25548	0.209306	0.506996	ALI09	2	53787044	53818819	p16.2	ERLEC1	ERLEC1	protein_coding	1.09917	non-significant	non-significant	TRUE	unchanged	Unaffected	TRUE	53787	53.787
ENSG00000068971	180.69	0.43566	0.217147	2.00629	0.0448252	0.200913	ALI09	11	64917553	64934475	q13.1	PPP2R5B	PPP2R5B	protein_coding	1.35253	non-significant	significant	FALSE	upregulated	Unaffected	TRUE	64917.6	64.9176
ENSG00000068976	24.9668	0.634007	0.491283	1.29051	0.196872	0.489775	ALI09	11	64746389	64759974	q13.1	PYGM	PYGM	protein_coding	1.55187	non-significant	non-significant	FALSE	upregulated	Unaffected	TRUE	64746.4	64.7464
ENSG00000069020	280.156	-0.0216795	0.203225	-0.106677	0.915045	0.970075	ALI09	5	66596361	67169595	q12.3	MAST4	MAST4	protein_coding	0.985085	non-significant	non-significant	TRUE	unchanged	Unaffected	TRUE	66596.4	66.5964
ENSG00000069122	5.31975	-0.299011	0.778174	-0.384247	0.700796	0.887707	ALI09	6	46852522	46954943	p12.3	ADGRF5	ADGRF5	protein_coding	0.81281	non-significant	non-significant	TRUE	unchanged	Unaffected	TRUE	46852.5	46.8525
ENSG00000069188	2148.22	-0.19744	0.184633	-1.06937	0.284903	0.594214	ALI09	17	73334384	73644445	q25.1	SDK2	SDK2	protein_coding	0.872096	non-significant	non-significant	TRUE	unchanged	Unaffected	TRUE	73334.4	73.3344
ENSG00000069248	2649.87	-0.103323	0.0993533	-1.03995	0.298362	0.607973	ALI09	1	229440259	229508341	q42.13	NUP133	NUP133	protein_coding	0.930887	non-significant	non-significant	TRUE	unchanged	Unaffected	TRUE	229440	229.44
ENSG00000069275	24951.5	0.0419846	0.117197	0.358239	0.720165	0.89799	ALI09	1	205712822	205750182	q32.1	NUCKS1	NUCKS1	protein_coding	1.02953	non-significant	non-significant	TRUE	unchanged	Unaffected	TRUE	205713	205.713
ENSG00000069329	4312.35	0.0964412	0.0760615	1.26794	0.204821	0.499942	ALI09	16	46656132	46689518	q11.2	VPS35	VPS35	protein_coding	1.06913	non-significant	non-significant	TRUE	unchanged	Unaffected	TRUE	46656.1	46.6561
ENSG00000069345	1455.61	-0.0361045	0.0896281	-0.402825	0.687077	0.880446	ALI09	16	46955362	46973674	q11.2	DNAJA2	DNAJA2	protein_coding	0.975285	non-significant	non-significant	TRUE	unchanged	Unaffected	TRUE	46955.4	46.9554
ENSG00000069399	15.3863	-0.777645	0.540773	-1.43802	0.150427	0.422688	ALI09	19	44747705	44760044	q13.32	BCL3	BCL3	protein_coding	0.583318	non-significant	non-significant	FALSE	downregulated	Unaffected	TRUE	44747.7	44.7477
ENSG00000069424	112.76	0.623615	0.402135	1.55076	0.12096	0.371905	ALI09	1	5990927	6101193	p36.31	KCNAB2	KCNAB2	protein_coding	1.54073	non-significant	non-significant	FALSE	upregulated	Unaffected	TRUE	5990.93	5.99093
ENSG00000069431	847.807	-2.6535	0.163264	-16.2529	2.13068e-59	2.03112e-56	ALI09	12	21797401	21942529	p12.1	ABCC9	ABCC9	protein_coding	0.158934	significant	significant	FALSE	downregulated	Unaffected	TRUE	21797.4	21.7974
ENSG00000069482	8.10303	-0.16193	0.518079	-0.312558	0.754616	0.912627	ALI09	11	68683779	68691175	q13.2	GAL	GAL	protein_coding	0.893829	non-significant	non-significant	TRUE	unchanged	Unaffected	TRUE	68683.8	68.6838
ENSG00000069493	83.1826	0.0150014	0.335295	0.0447409	0.964314	0.98812	ALI09	12	9664969	9699553	p13.31	CLEC2D	CLEC2D	protein_coding	1.01045	non-significant	non-significant	TRUE	unchanged	Unaffected	TRUE	9664.97	9.66497
ENSG00000069509	387.764	-0.125776	0.172963	-0.727182	0.467115	0.749298	ALI09	X	44523639	44542859	p11.3	FUNDC1	FUNDC1	protein_coding	0.916511	non-significant	non-significant	TRUE	unchanged	Unaffected	TRUE	44523.6	44.5236
ENSG00000069535	10.9152	-1.18134	0.546598	-2.16125	0.0306759	0.157179	ALI09	X	43766610	43882450	p11.3	MAOB	MAOB	protein_coding	0.440943	non-significant	significant	FALSE	downregulated	Unaffected	TRUE	43766.6	43.7666
ENSG00000069667	71.896	1.28585	0.49849	2.57949	0.00989454	0.0707737	ALI09	15	60488284	61229302	q22.2	RORA	RORA	protein_coding	2.43826	non-significant	significant	FALSE	upregulated	Unaffected	TRUE	60488.3	60.4883
ENSG00000069702	566.736	-1.40622	0.161395	-8.71294	2.96099e-18	3.81646e-16	ALI09	1	91680343	91906335	p22.1	TGFBR3	TGFBR3	protein_coding	0.377298	significant	significant	FALSE	downregulated	Unaffected	TRUE	91680.3	91.6803
ENSG00000069812	5.48908	-0.340809	0.807316	-0.42215	0.672915	0.872751	ALI09	1	6412418	6424670	p36.31	HES2	HES2	protein_coding	0.789598	non-significant	non-significant	TRUE	unchanged	Unaffected	TRUE	6412.42	6.41242
ENSG00000069849	2474.62	0.0302511	0.110443	0.273907	0.784156	0.925663	ALI09	3	141876124	141926549	q23	ATP1B3	ATP1B3	protein_coding	1.02119	non-significant	non-significant	TRUE	unchanged	Unaffected	TRUE	141876	141.876
ENSG00000069869	745.033	0.604232	0.205191	2.94473	0.00323242	0.0296988	ALI09	15	55826922	55993746	q21.3	NEDD4	NEDD4	protein_coding	1.52017	significant	significant	FALSE	upregulated	Unaffected	TRUE	55826.9	55.8269
ENSG00000069943	158.977	-0.347984	0.174343	-1.99598	0.0459362	0.204172	ALI09	15	55318960	55355648	q21.3	PIGB	PIGB	protein_coding	0.785681	non-significant	significant	TRUE	unchanged	Unaffected	TRUE	55319	55.319
ENSG00000069956	3983.93	0.0131296	0.187274	0.0701091	0.944107	0.980461	ALI09	15	51952106	52067375	q21.2	MAPK6	MAPK6	protein_coding	1.00914	non-significant	non-significant	TRUE	unchanged	Unaffected	TRUE	51952.1	51.9521
ENSG00000069966	298.314	0.196821	0.116013	1.69654	0.0897836	0.31087	ALI09	15	52115100	52191392	q21.2	GNB5	GNB5	protein_coding	1.14617	non-significant	non-significant	TRUE	unchanged	Unaffected	TRUE	52115.1	52.1151
ENSG00000069974	169.968	0.346931	0.222454	1.55956	0.118864	0.367997	ALI09	15	55202966	55319113	q21.3	RAB27A	RAB27A	protein_coding	1.27185	non-significant	non-significant	FALSE	upregulated	Unaffected	TRUE	55203	55.203
ENSG00000069998	693.981	-0.0871143	0.177593	-0.490529	0.62376	0.847421	ALI09	22	17137511	17165287	q11.1	HDHD5	HDHD5	protein_coding	0.941404	non-significant	non-significant	TRUE	unchanged	Unaffected	TRUE	17137.5	17.1375
ENSG00000070010	1152.5	0.163004	0.0695941	2.34222	0.0191696	0.113599	ALI09	22	19449911	19479202	q11.21	UFD1	UFD1	protein_coding	1.11962	non-significant	significant	TRUE	unchanged	Unaffected	TRUE	19449.9	19.4499
ENSG00000070018	2290.5	-0.10329	0.123224	-0.83823	0.401902	0.702553	ALI09	12	12116025	12267044	p13.2	LRP6	LRP6	protein_coding	0.930908	non-significant	non-significant	TRUE	unchanged	Unaffected	TRUE	12116	12.116
ENSG00000070047	695.612	-0.319902	0.288511	-1.10881	0.267514	0.576655	ALI09	11	576470	612222	p15.5	PHRF1	PHRF1	protein_coding	0.801124	non-significant	non-significant	TRUE	unchanged	Unaffected	TRUE	576.47	0.57647
ENSG00000070061	1676.7	0.0217962	0.121459	0.179454	0.857582	0.950708	ALI09	9	108866898	108934328	q31.3	ELP1	ELP1	protein_coding	1.01522	non-significant	non-significant	TRUE	unchanged	Unaffected	TRUE	108867	108.867
ENSG00000070081	825.941	0.379602	0.15193	2.49853	0.012471	0.0841492	ALI09	11	17208153	17349980	p15.1	NUCB2	NUCB2	protein_coding	1.30098	non-significant	significant	FALSE	upregulated	Unaffected	TRUE	17208.2	17.2082
ENSG00000070087	6495.01	-0.288023	0.119981	-2.40057	0.0163695	0.102134	ALI09	3	149964904	150050788	q25.1	PFN2	PFN2	protein_coding	0.819024	non-significant	significant	TRUE	unchanged	Unaffected	TRUE	149965	149.965
ENSG00000070159	54.8048	-0.37928	0.459714	-0.825035	0.409352	0.708186	ALI09	9	109375466	109498313	q31.3	PTPN3	PTPN3	protein_coding	0.768821	non-significant	non-significant	TRUE	unchanged	Unaffected	TRUE	109375	109.375
ENSG00000070182	15.5946	0.045462	0.356849	0.127398	0.898625	0.964037	ALI09	14	64746283	64879907	q23.3	SPTB	SPTB	protein_coding	1.03201	non-significant	non-significant	TRUE	unchanged	Unaffected	TRUE	64746.3	64.7463
ENSG00000070193	863.675	-0.699665	0.215498	-3.24674	0.00116736	0.0129889	ALI09	5	44300247	44389706	p12	FGF10	FGF10	protein_coding	0.615715	significant	significant	FALSE	downregulated	Unaffected	TRUE	44300.2	44.3002
ENSG00000070214	1077.04	-0.0647358	0.166264	-0.389355	0.697013	0.886086	ALI09	9	105244622	105439171	q31.1	SLC44A1	SLC44A1	protein_coding	0.95612	non-significant	non-significant	TRUE	unchanged	Unaffected	TRUE	105245	105.245
ENSG00000070269	335.034	-0.0863389	0.160511	-0.537899	0.590647	0.828257	ALI09	14	56488354	56650606	q22.3	TMEM260	TMEM260	protein_coding	0.94191	non-significant	non-significant	TRUE	unchanged	Unaffected	TRUE	56488.4	56.4884
ENSG00000070366	2070.03	-0.191184	0.141201	-1.35398	0.175741	0.460303	ALI09	17	2059839	2303785	p13.3	SMG6	SMG6	protein_coding	0.875887	non-significant	non-significant	TRUE	unchanged	Unaffected	TRUE	2059.84	2.05984
ENSG00000070367	3162	-0.144432	0.111762	-1.29231	0.196248	0.488628	ALI09	14	57200507	57268905	q22.3	EXOC5	EXOC5	protein_coding	0.904736	non-significant	non-significant	TRUE	unchanged	Unaffected	TRUE	57200.5	57.2005
ENSG00000070371	208.951	0.382694	0.164667	2.32404	0.0201233	0.117587	ALI09	22	19179473	19291719	q11.21	CLTCL1	CLTCL1	protein_coding	1.30377	non-significant	significant	FALSE	upregulated	Unaffected	TRUE	19179.5	19.1795
ENSG00000070404	51.0355	0.131201	0.270658	0.48475	0.627854	0.849471	ALI09	19	676392	683392	p13.3	FSTL3	FSTL3	protein_coding	1.09521	non-significant	non-significant	TRUE	unchanged	Unaffected	TRUE	676.392	0.676392
ENSG00000070413	2335.65	0.00849825	0.143636	0.0591652	0.952821	0.983673	ALI09	22	19036282	19122454	q11.21	DGCR2	DGCR2	protein_coding	1.00591	non-significant	non-significant	TRUE	unchanged	Unaffected	TRUE	19036.3	19.0363
ENSG00000070423	192.38	-0.63457	0.437947	-1.44896	0.147347	0.417999	ALI09	19	647526	663233	p13.3	RNF126	RNF126	protein_coding	0.644133	non-significant	non-significant	FALSE	downregulated	Unaffected	TRUE	647.526	0.647526
ENSG00000070444	539.654	-0.0402202	0.202485	-0.198633	0.84255	0.945625	ALI09	17	2384073	2401104	p13.3	MNT	MNT	protein_coding	0.972506	non-significant	non-significant	TRUE	unchanged	Unaffected	TRUE	2384.07	2.38407
ENSG00000070476	498.694	-0.203541	0.105679	-1.92603	0.054101	0.227604	ALI09	3	126437601	126475891	q21.3	ZXDC	ZXDC	protein_coding	0.868417	non-significant	non-significant	TRUE	unchanged	Unaffected	TRUE	126438	126.438
ENSG00000070495	303.59	0.157868	0.145178	1.08741	0.276857	0.585543	ALI09	17	76712832	76726799	q25.1	JMJD6	JMJD6	protein_coding	1.11564	non-significant	non-significant	TRUE	unchanged	Unaffected	TRUE	76712.8	76.7128
ENSG00000070501	409.684	-0.152381	0.14501	-1.05083	0.293337	0.601826	ALI09	8	42338454	42371808	p11.21	POLB	POLB	protein_coding	0.899765	non-significant	non-significant	TRUE	unchanged	Unaffected	TRUE	42338.5	42.3385
ENSG00000070540	106.553	0.00967565	0.175206	0.0552244	0.95596	0.984625	ALI09	17	68420948	68457513	q24.2	WIPI1	WIPI1	protein_coding	1.00673	non-significant	non-significant	TRUE	unchanged	Unaffected	TRUE	68420.9	68.4209
ENSG00000070601	19.3578	-0.125369	0.38883	-0.322426	0.74713	0.909159	ALI09	9	37650954	37746904	p13.2	FRMPD1	FRMPD1	protein_coding	0.91677	non-significant	non-significant	TRUE	unchanged	Unaffected	TRUE	37651	37.651
ENSG00000070610	925.407	-0.203524	0.18089	-1.12513	0.260534	0.569039	ALI09	9	35736866	35749228	p13.3	GBA2	GBA2	protein_coding	0.868426	non-significant	non-significant	TRUE	unchanged	Unaffected	TRUE	35736.9	35.7369
ENSG00000070614	4509.9	-0.440882	0.15309	-2.87989	0.00397818	0.0350305	ALI09	5	150485818	150558211	q33.1	NDST1	NDST1	protein_coding	0.736684	significant	significant	FALSE	downregulated	Unaffected	TRUE	150486	150.486
ENSG00000070669	733.568	-0.255073	0.27052	-0.9429	0.345732	0.651903	ALI09	7	97851677	97872542	q21.3	ASNS	ASNS	protein_coding	0.837945	non-significant	non-significant	TRUE	unchanged	Unaffected	TRUE	97851.7	97.8517
ENSG00000070718	731.177	0.0832137	0.127733	0.651465	0.514746	0.780645	ALI09	8	42152946	42171673	p11.21	AP3M2	AP3M2	protein_coding	1.05938	non-significant	non-significant	TRUE	unchanged	Unaffected	TRUE	42152.9	42.1529
ENSG00000070729	8.15469	3.3085	0.867099	3.8156	0.000135852	0.00214702	ALI09	16	57882340	57971128	q21	CNGB1	CNGB1	protein_coding	9.90738	significant	significant	FALSE	upregulated	Unaffected	TRUE	57882.3	57.8823
ENSG00000070731	5.40229	-3.60181	1.26883	-2.83869	0.0045299	0.038873	ALI09	17	76565377	76586956	q25.1	ST6GALNAC2	ST6GALNAC2	protein_coding	0.0823658	significant	significant	FALSE	downregulated	Unaffected	TRUE	76565.4	76.5654
ENSG00000070748	58.6888	4.23797	0.239211	17.7165	3.12833e-70	4.68624e-67	ALI09	10	49609095	49667942	q11.23	CHAT	CHAT	protein_coding	18.8694	significant	significant	FALSE	upregulated	Unaffected	TRUE	49609.1	49.6091
ENSG00000070756	21113.2	-0.000230418	0.0623104	-0.00369791	0.99705	0.999098	ALI09	8	100685816	100722809	q22.3	PABPC1	PABPC1	protein_coding	0.99984	non-significant	non-significant	TRUE	unchanged	Unaffected	TRUE	100686	100.686
ENSG00000070759	51.5855	-0.00560717	0.221885	-0.0252707	0.979839	0.993819	ALI09	1	45343883	45491163	p34.1	TESK2	TESK2	protein_coding	0.996121	non-significant	non-significant	TRUE	unchanged	Unaffected	TRUE	45343.9	45.3439
ENSG00000070761	997.903	-0.0924637	0.150821	-0.613069	0.539831	0.797967	ALI09	16	58113592	58129381	q21	CFAP20	CFAP20	protein_coding	0.93792	non-significant	non-significant	TRUE	unchanged	Unaffected	TRUE	58113.6	58.1136
ENSG00000070770	2147.89	0.223944	0.0926729	2.4165	0.0156703	0.0989577	ALI09	16	58157907	58198106	q21	CSNK2A2	CSNK2A2	protein_coding	1.16792	non-significant	significant	TRUE	unchanged	Unaffected	TRUE	58157.9	58.1579
ENSG00000070778	600.499	-0.750061	0.229087	-3.27414	0.00105985	0.0119501	ALI09	14	88465778	88555007	q31.3	PTPN21	PTPN21	protein_coding	0.594578	significant	significant	FALSE	downregulated	Unaffected	TRUE	88465.8	88.4658
ENSG00000070785	495.734	-0.154187	0.137366	-1.12245	0.26167	0.570332	ALI09	1	44850522	44986722	p34.1	EIF2B3	EIF2B3	protein_coding	0.898639	non-significant	non-significant	TRUE	unchanged	Unaffected	TRUE	44850.5	44.8505
ENSG00000070808	30.6872	0.10541	0.355745	0.296308	0.766995	0.918658	ALI09	5	150219491	150290291	q32	CAMK2A	CAMK2A	protein_coding	1.0758	non-significant	non-significant	TRUE	unchanged	Unaffected	TRUE	150219	150.219
ENSG00000070814	2145.99	-0.138553	0.189737	-0.730239	0.465244	0.74811	ALI09	5	150357629	150400308	q32	TCOF1	TCOF1	protein_coding	0.90843	non-significant	non-significant	TRUE	unchanged	Unaffected	TRUE	150358	150.358
ENSG00000070831	6264.89	0.0951122	0.133394	0.713018	0.475835	0.755714	ALI09	1	22025511	22101360	p36.12	CDC42	CDC42	protein_coding	1.06815	non-significant	non-significant	TRUE	unchanged	Unaffected	TRUE	22025.5	22.0255
ENSG00000070882	783.955	-1.31281	0.132376	-9.91728	3.50169e-23	6.38587e-21	ALI09	7	24796540	24981634	p15.3	OSBPL3	OSBPL3	protein_coding	0.402535	significant	significant	FALSE	downregulated	Unaffected	TRUE	24796.5	24.7965
ENSG00000070950	786.933	-0.0376529	0.146713	-0.256643	0.797454	0.929837	ALI09	3	8775402	8963773	p25.3	RAD18	RAD18	protein_coding	0.974239	non-significant	non-significant	TRUE	unchanged	Unaffected	TRUE	8775.4	8.7754
ENSG00000070961	1955.81	0.114148	0.180578	0.632126	0.527305	0.790092	ALI09	12	89588049	89709300	q21.33	ATP2B1	ATP2B1	protein_coding	1.08234	non-significant	non-significant	TRUE	unchanged	Unaffected	TRUE	89588	89.588
ENSG00000071051	777.413	-0.0536835	0.192723	-0.278552	0.780588	0.92437	ALI09	2	105744912	105894274	q12.2	NCK2	NCK2	protein_coding	0.963473	non-significant	non-significant	TRUE	unchanged	Unaffected	TRUE	105745	105.745
ENSG00000071054	8147.65	-0.125424	0.162659	-0.771089	0.440654	0.731876	ALI09	2	101696850	101894689	q11.2	MAP4K4	MAP4K4	protein_coding	0.916734	non-significant	non-significant	TRUE	unchanged	Unaffected	TRUE	101697	101.697
ENSG00000071073	349.305	0.066879	0.211523	0.316178	0.751867	0.911189	ALI09	2	98619106	98731132	q11.2	MGAT4A	MGAT4A	protein_coding	1.04745	non-significant	non-significant	TRUE	unchanged	Unaffected	TRUE	98619.1	98.6191
ENSG00000071082	9416.34	-0.175893	0.149323	-1.17793	0.238824	0.544177	ALI09	2	101002229	101024032	q11.2	RPL31	RPL31	protein_coding	0.88522	non-significant	non-significant	TRUE	unchanged	Unaffected	TRUE	101002	101.002
ENSG00000071127	4265.81	-0.226203	0.199944	-1.13133	0.257917	0.565562	ALI09	4	10074339	10116949	p16.1	WDR1	WDR1	protein_coding	0.854882	non-significant	non-significant	TRUE	unchanged	Unaffected	TRUE	10074.3	10.0743
ENSG00000071189	821.307	-0.0699251	0.132639	-0.527186	0.598065	0.832049	ALI09	7	17790761	17940501	p21.1	SNX13	SNX13	protein_coding	0.952687	non-significant	non-significant	TRUE	unchanged	Unaffected	TRUE	17790.8	17.7908
ENSG00000071205	101.167	0.411987	0.377413	1.09161	0.275005	0.583551	ALI09	4	147732063	148072776	q31.23	ARHGAP10	ARHGAP10	protein_coding	1.33052	non-significant	non-significant	FALSE	upregulated	Unaffected	TRUE	147732	147.732
ENSG00000071242	838.037	-0.133787	0.158257	-0.84538	0.397899	0.699705	ALI09	6	166409364	166906451	q27	RPS6KA2	RPS6KA2	protein_coding	0.911436	non-significant	non-significant	TRUE	unchanged	Unaffected	TRUE	166409	166.409
ENSG00000071243	523.916	-0.498052	0.221436	-2.24919	0.0245004	0.134365	ALI09	7	120950763	120977216	q31.31	ING3	ING3	protein_coding	0.708062	non-significant	significant	FALSE	downregulated	Unaffected	TRUE	120951	120.951
ENSG00000071246	1610.92	-0.149528	0.178872	-0.835951	0.403182	0.703456	ALI09	14	76761468	76783015	q24.3	VASH1	VASH1	protein_coding	0.901545	non-significant	non-significant	TRUE	unchanged	Unaffected	TRUE	76761.5	76.7615
ENSG00000071282	176.972	1.59636	0.264735	6.03003	1.63928e-09	7.65677e-08	ALI09	3	8501807	8574668	p25.3	LMCD1	LMCD1	protein_coding	3.02379	significant	significant	FALSE	upregulated	Unaffected	TRUE	8501.81	8.50181
ENSG00000071462	861.546	-0.144858	0.118018	-1.22742	0.219664	0.522424	ALI09	7	73683025	73705161	q11.23	BUD23	BUD23	protein_coding	0.904468	non-significant	non-significant	TRUE	unchanged	Unaffected	TRUE	73683	73.683
ENSG00000071537	2388.33	-0.0363978	0.167501	-0.217298	0.827976	0.940238	ALI09	14	81471547	81533853	q31.1	SEL1L	SEL1L	protein_coding	0.975087	non-significant	non-significant	TRUE	unchanged	Unaffected	TRUE	81471.5	81.4715
ENSG00000071539	940.707	0.073344	0.169627	0.432384	0.665463	0.869099	ALI09	5	892884	919357	p15.33	TRIP13	TRIP13	protein_coding	1.05215	non-significant	non-significant	TRUE	unchanged	Unaffected	TRUE	892.884	0.892884
ENSG00000071553	2083.95	0.119895	0.126619	0.946893	0.343693	0.649949	ALI09	X	154428633	154436516	q28	ATP6AP1	ATP6AP1	protein_coding	1.08666	non-significant	non-significant	TRUE	unchanged	Unaffected	TRUE	154429	154.429
ENSG00000071564	3201.12	-0.291717	0.223782	-1.30357	0.192379	0.484052	ALI09	19	1609290	1652615	p13.3	TCF3	TCF3	protein_coding	0.816929	non-significant	non-significant	TRUE	unchanged	Unaffected	TRUE	1609.29	1.60929
ENSG00000071575	2963.59	0.0661243	0.136348	0.484966	0.6277	0.849471	ALI09	2	12716889	12742734	p24.3	TRIB2	TRIB2	protein_coding	1.0469	non-significant	non-significant	TRUE	unchanged	Unaffected	TRUE	12716.9	12.7169
ENSG00000071626	1038.03	-0.201382	0.177758	-1.1329	0.257258	0.56518	ALI09	19	1407569	1435687	p13.3	DAZAP1	DAZAP1	protein_coding	0.869717	non-significant	non-significant	TRUE	unchanged	Unaffected	TRUE	1407.57	1.40757
ENSG00000071655	1022.82	-0.129832	0.397644	-0.326502	0.744045	0.907796	ALI09	19	1573596	1592865	p13.3	MBD3	MBD3	protein_coding	0.913938	non-significant	non-significant	TRUE	unchanged	Unaffected	TRUE	1573.6	1.5736
ENSG00000071794	1465.87	0.265716	0.121379	2.18915	0.0285862	0.149701	ALI09	3	149030127	149086554	q24	HLTF	HLTF	protein_coding	1.20223	non-significant	significant	TRUE	unchanged	Unaffected	TRUE	149030	149.03
ENSG00000071859	678.461	0.232913	0.128596	1.8112	0.0701095	0.268653	ALI09	X	154444141	154450654	q28	FAM50A	FAM50A	protein_coding	1.17521	non-significant	non-significant	TRUE	unchanged	Unaffected	TRUE	154444	154.444
ENSG00000071889	191.254	0.212123	0.312992	0.677727	0.497945	0.769841	ALI09	X	154506159	154516242	q28	FAM3A	FAM3A	protein_coding	1.15839	non-significant	non-significant	TRUE	unchanged	Unaffected	TRUE	154506	154.506
ENSG00000071894	1889.92	-0.47491	0.303701	-1.56374	0.117878	0.36619	ALI09	8	144393229	144409335	q24.3	CPSF1	CPSF1	protein_coding	0.719511	non-significant	non-significant	FALSE	downregulated	Unaffected	TRUE	144393	144.393
ENSG00000071967	292.407	0.989943	0.24522	4.03696	5.41482e-05	0.000966117	ALI09	2	171522247	171558129	q31.1	CYBRD1	CYBRD1	protein_coding	1.98611	significant	significant	FALSE	upregulated	Unaffected	TRUE	171522	171.522
ENSG00000071994	1072.22	-0.0181251	0.114375	-0.15847	0.874086	0.956683	ALI09	6	170575295	170584692	q27	PDCD2	PDCD2	protein_coding	0.987515	non-significant	non-significant	TRUE	unchanged	Unaffected	TRUE	170575	170.575
ENSG00000072041	216.345	-0.181737	0.178145	-1.02016	0.307651	0.61636	ALI09	12	84859491	84913615	q21.31	SLC6A15	SLC6A15	protein_coding	0.881641	non-significant	non-significant	TRUE	unchanged	Unaffected	TRUE	84859.5	84.8595
ENSG00000072042	1871.08	-0.0462494	0.120469	-0.383911	0.701044	0.887853	ALI09	14	67676800	67695793	q24.1	RDH11	RDH11	protein_coding	0.968451	non-significant	non-significant	TRUE	unchanged	Unaffected	TRUE	67676.8	67.6768
ENSG00000072062	2168.42	0.158382	0.146538	1.08083	0.279773	0.588887	ALI09	19	14091688	14118084	p13.12	PRKACA	PRKACA	protein_coding	1.11603	non-significant	non-significant	TRUE	unchanged	Unaffected	TRUE	14091.7	14.0917
ENSG00000072071	837.384	-0.143244	0.258494	-0.554148	0.579477	0.82212	ALI09	19	14147743	14206187	p13.12	ADGRL1	ADGRL1	protein_coding	0.905481	non-significant	non-significant	TRUE	unchanged	Unaffected	TRUE	14147.7	14.1477
ENSG00000072110	3763.04	-0.250167	0.267756	-0.934312	0.350143	0.655757	ALI09	14	68874128	68979440	q24.1	ACTN1	ACTN1	protein_coding	0.840799	non-significant	non-significant	TRUE	unchanged	Unaffected	TRUE	68874.1	68.8741
ENSG00000072121	853.94	0.128611	0.168422	0.763622	0.445092	0.734901	ALI09	14	67727374	67816590	q24.1	ZFYVE26	ZFYVE26	protein_coding	1.09324	non-significant	non-significant	TRUE	unchanged	Unaffected	TRUE	67727.4	67.7274
ENSG00000072133	356.18	0.168048	0.266042	0.631662	0.527608	0.790299	ALI09	X	84058346	84188199	q21.1	RPS6KA6	RPS6KA6	protein_coding	1.12354	non-significant	non-significant	TRUE	unchanged	Unaffected	TRUE	84058.3	84.0583
ENSG00000072134	776.722	-0.661017	0.220366	-2.99963	0.00270309	0.0257094	ALI09	17	19215615	19336715	p11.2	EPN2	EPN2	protein_coding	0.632432	significant	significant	FALSE	downregulated	Unaffected	TRUE	19215.6	19.2156
ENSG00000072135	296.511	0.333179	0.204555	1.6288	0.103355	0.339107	ALI09	2	130356045	130375405	q21.1	PTPN18	PTPN18	protein_coding	1.25979	non-significant	non-significant	FALSE	upregulated	Unaffected	TRUE	130356	130.356
ENSG00000072163	10.6835	-0.929801	0.729701	-1.27422	0.202585	0.497258	ALI09	2	127638381	127681786	q14.3	LIMS2	LIMS2	protein_coding	0.524931	non-significant	non-significant	FALSE	downregulated	Unaffected	TRUE	127638	127.638
ENSG00000072182	16.2566	3.09145	0.457479	6.75758	1.40317e-11	8.86366e-10	ALI09	2	219514170	219538772	q35	ASIC4	ASIC4	protein_coding	8.52354	significant	significant	FALSE	upregulated	Unaffected	TRUE	219514	219.514
ENSG00000072195	85.3568	-0.0210411	0.310208	-0.0678291	0.945922	0.980796	ALI09	2	219434843	219493629	q35	SPEG	SPEG	protein_coding	0.985521	non-significant	non-significant	TRUE	unchanged	Unaffected	TRUE	219435	219.435
ENSG00000072201	7.66217	1.83474	0.897357	2.0446	0.0408943	0.189404	ALI09	4	53459301	53701405	q12	LNX1	LNX1	protein_coding	3.56706	non-significant	significant	FALSE	upregulated	Unaffected	TRUE	53459.3	53.4593
ENSG00000072210	1182.01	0.0611797	0.155507	0.393421	0.694009	0.884733	ALI09	17	19648136	19685760	p11.2	ALDH3A2	ALDH3A2	protein_coding	1.04332	non-significant	non-significant	TRUE	unchanged	Unaffected	TRUE	19648.1	19.6481
ENSG00000072274	3056.64	-0.0359613	0.301765	-0.11917	0.905141	0.966873	ALI09	3	196027183	196082096	q29	TFRC	TFRC	protein_coding	0.975382	non-significant	non-significant	TRUE	unchanged	Unaffected	TRUE	196027	196.027
ENSG00000072310	992.954	0.383859	0.233846	1.6415	0.100693	0.333765	ALI09	17	17810399	17837011	p11.2	SREBF1	SREBF1	protein_coding	1.30483	non-significant	non-significant	FALSE	upregulated	Unaffected	TRUE	17810.4	17.8104
ENSG00000072364	2883.79	0.197727	0.102986	1.91995	0.0548642	0.229893	ALI09	5	132875395	132963634	q31.1	AFF4	AFF4	protein_coding	1.14689	non-significant	non-significant	TRUE	unchanged	Unaffected	TRUE	132875	132.875
ENSG00000072401	451.983	-0.394964	0.229174	-1.72343	0.0848111	0.300702	ALI09	10	58334979	58370751	q21.1	UBE2D1	UBE2D1	protein_coding	0.760508	non-significant	non-significant	TRUE	unchanged	Unaffected	TRUE	58335	58.335
ENSG00000072415	1862.12	-0.565164	0.147841	-3.8228	0.000131946	0.00209476	ALI09	14	67240713	67336061	q23.3	MPP5	MPP5	protein_coding	0.675878	significant	significant	FALSE	downregulated	Unaffected	TRUE	67240.7	67.2407
ENSG00000072422	948.322	0.505592	0.134003	3.77298	0.000161309	0.00249114	ALI09	10	60869438	61001440	q21.2	RHOBTB1	RHOBTB1	protein_coding	1.41971	significant	significant	FALSE	upregulated	Unaffected	TRUE	60869.4	60.8694
ENSG00000072501	7666.83	-0.188931	0.257932	-0.732485	0.463873	0.747414	ALI09	X	53374149	53422728	p11.22	SMC1A	SMC1A	protein_coding	0.877255	non-significant	non-significant	TRUE	unchanged	Unaffected	TRUE	53374.1	53.3741
ENSG00000072506	1170.08	0.0655817	0.129663	0.505788	0.613006	0.840588	ALI09	X	53431258	53434370	p11.22	HSD17B10	HSD17B10	protein_coding	1.04651	non-significant	non-significant	TRUE	unchanged	Unaffected	TRUE	53431.3	53.4313
ENSG00000072518	901.983	-0.051509	0.150893	-0.34136	0.732833	0.903608	ALI09	11	63838928	63911019	q13.1	MARK2	MARK2	protein_coding	0.964927	non-significant	non-significant	TRUE	unchanged	Unaffected	TRUE	63838.9	63.8389
ENSG00000072571	2386.5	-0.00268134	0.176553	-0.0151872	0.987883	0.996775	ALI09	5	163460203	163491941	q34	HMMR	HMMR	protein_coding	0.998143	non-significant	non-significant	TRUE	unchanged	Unaffected	TRUE	163460	163.46
ENSG00000072609	471.824	-0.166832	0.141389	-1.17995	0.23802	0.543349	ALI09	12	132822187	132956304	q24.33	CHFR	CHFR	protein_coding	0.890797	non-significant	non-significant	TRUE	unchanged	Unaffected	TRUE	132822	132.822
ENSG00000072657	79.7516	0.0496778	0.525771	0.0944857	0.924723	0.973461	ALI09	12	72087266	72670758	q21.1	TRHDE	TRHDE	protein_coding	1.03503	non-significant	non-significant	TRUE	unchanged	Unaffected	TRUE	72087.3	72.0873
ENSG00000072682	292.869	0.0995119	0.14602	0.681497	0.495557	0.768472	ALI09	5	132190147	132295315	q31.1	P4HA2	P4HA2	protein_coding	1.07141	non-significant	non-significant	TRUE	unchanged	Unaffected	TRUE	132190	132.19
ENSG00000072736	2123.17	0.143709	0.0880883	1.63142	0.102802	0.337978	ALI09	16	68084751	68229259	q22.1	NFATC3	NFATC3	protein_coding	1.10474	non-significant	non-significant	TRUE	unchanged	Unaffected	TRUE	68084.8	68.0848
ENSG00000072756	394.149	-0.040358	0.147252	-0.274074	0.784028	0.925654	ALI09	3	3126933	3150879	p26.2	TRNT1	TRNT1	protein_coding	0.972414	non-significant	non-significant	TRUE	unchanged	Unaffected	TRUE	3126.93	3.12693
ENSG00000072778	1254.63	0.277915	0.149668	1.85688	0.0633289	0.251867	ALI09	17	7217125	7225266	p13.1	ACADVL	ACADVL	protein_coding	1.21244	non-significant	non-significant	TRUE	unchanged	Unaffected	TRUE	7217.12	7.21713
ENSG00000072786	475.269	0.000905571	0.114556	0.00790507	0.993693	0.997975	ALI09	5	172042079	172188224	q35.1	STK10	STK10	protein_coding	1.00063	non-significant	non-significant	TRUE	unchanged	Unaffected	TRUE	172042	172.042
ENSG00000072803	2136.06	-0.0760695	0.117077	-0.649736	0.515863	0.781865	ALI09	5	171861549	172006873	q35.1	FBXW11	FBXW11	protein_coding	0.948639	non-significant	non-significant	TRUE	unchanged	Unaffected	TRUE	171862	171.862
ENSG00000072832	5714.47	-0.501419	0.234303	-2.14005	0.0323509	0.163328	ALI09	4	5748084	5893086	p16.2	CRMP1	CRMP1	protein_coding	0.706412	non-significant	significant	FALSE	downregulated	Unaffected	TRUE	5748.08	5.74808
ENSG00000072840	508.033	0.362402	0.106141	3.41436	0.000639311	0.00787757	ALI09	4	5711201	5814305	p16.2	EVC	EVC	protein_coding	1.28556	significant	significant	FALSE	upregulated	Unaffected	TRUE	5711.2	5.7112
ENSG00000072849	873.163	0.157143	0.12136	1.29484	0.195374	0.487979	ALI09	17	5471254	5486811	p13.2	DERL2	DERL2	protein_coding	1.11508	non-significant	non-significant	TRUE	unchanged	Unaffected	TRUE	5471.25	5.47125
ENSG00000072858	6.97418	2.19763	1.00355	2.18986	0.0285347	0.149533	ALI09	3	113532555	113629575	q13.2	SIDT1	SIDT1	protein_coding	4.58725	non-significant	significant	FALSE	upregulated	Unaffected	TRUE	113533	113.533
ENSG00000072864	1119.18	-0.0650396	0.107504	-0.604998	0.54518	0.801677	ALI09	16	15643267	15734691	p13.11	NDE1	NDE1	protein_coding	0.955919	non-significant	non-significant	TRUE	unchanged	Unaffected	TRUE	15643.3	15.6433
ENSG00000072952	164.318	-0.0314826	0.206344	-0.152574	0.878734	0.95861	ALI09	11	10573091	10693988	p15.4	IRAG1	IRAG1	protein_coding	0.978414	non-significant	non-significant	TRUE	unchanged	Unaffected	TRUE	10573.1	10.5731
ENSG00000072954	70.1343	0.112437	0.368405	0.3052	0.760214	0.915871	ALI09	19	16661139	16690023	p13.11	TMEM38A	TMEM38A	protein_coding	1.08105	non-significant	non-significant	TRUE	unchanged	Unaffected	TRUE	16661.1	16.6611
ENSG00000072958	1365.68	0.018401	0.167783	0.109671	0.91267	0.969321	ALI09	19	16197854	16245906	p13.11	AP1M1	AP1M1	protein_coding	1.01284	non-significant	non-significant	TRUE	unchanged	Unaffected	TRUE	16197.9	16.1979
ENSG00000073008	316.807	0.056581	0.1244	0.45483	0.649232	0.860435	ALI09	19	44643798	44666162	q13.31	PVR	PVR	protein_coding	1.04	non-significant	non-significant	TRUE	unchanged	Unaffected	TRUE	44643.8	44.6438
ENSG00000073050	1261.95	0.0624299	0.179286	0.348215	0.727679	0.901194	ALI09	19	43543311	43580473	q13.31	XRCC1	XRCC1	protein_coding	1.04422	non-significant	non-significant	TRUE	unchanged	Unaffected	TRUE	43543.3	43.5433
ENSG00000073060	573.257	-0.314461	0.235738	-1.33394	0.182223	0.469886	ALI09	12	124776856	124882668	q24.31	SCARB1	SCARB1	protein_coding	0.804152	non-significant	non-significant	TRUE	unchanged	Unaffected	TRUE	124777	124.777
ENSG00000073111	6949.46	-0.342985	0.145452	-2.35806	0.0183708	0.110298	ALI09	3	127598410	127622436	q21.3	MCM2	MCM2	protein_coding	0.788409	non-significant	significant	TRUE	unchanged	Unaffected	TRUE	127598	127.598
ENSG00000073150	33.7726	-0.611971	0.333647	-1.83419	0.0666263	0.259912	ALI09	22	50170731	50180295	q13.33	PANX2	PANX2	protein_coding	0.654302	non-significant	non-significant	FALSE	downregulated	Unaffected	TRUE	50170.7	50.1707
ENSG00000073169	108.948	-0.071232	0.443105	-0.160756	0.872285	0.956098	ALI09	22	50200979	50217616	q13.33	SELENOO	SELENOO	protein_coding	0.951825	non-significant	non-significant	TRUE	unchanged	Unaffected	TRUE	50201	50.201
ENSG00000073331	18.5061	0.662249	0.499416	1.32605	0.184824	0.473241	ALI09	4	112285509	112442621	q25	ALPK1	ALPK1	protein_coding	1.58255	non-significant	non-significant	FALSE	upregulated	Unaffected	TRUE	112286	112.286
ENSG00000073350	19.6107	-0.378515	0.579205	-0.653508	0.513429	0.779496	ALI09	17	75525080	75575209	q25.1	LLGL2	LLGL2	protein_coding	0.769229	non-significant	non-significant	TRUE	unchanged	Unaffected	TRUE	75525.1	75.5251
ENSG00000073417	154.392	0.165968	0.394318	0.4209	0.673828	0.87335	ALI09	15	84980440	85139145	q25.3	PDE8A	PDE8A	protein_coding	1.12192	non-significant	non-significant	TRUE	unchanged	Unaffected	TRUE	84980.4	84.9804
ENSG00000073464	339.493	0.41357	0.145136	2.84954	0.00437822	0.0377958	ALI09	X	10156975	10237660	p22.2	CLCN4	CLCN4	protein_coding	1.33198	significant	significant	FALSE	upregulated	Unaffected	TRUE	10157	10.157
ENSG00000073536	548.409	0.0850568	0.216298	0.39324	0.694142	0.88485	ALI09	17	35128730	35142304	q12	NLE1	NLE1	protein_coding	1.06073	non-significant	non-significant	TRUE	unchanged	Unaffected	TRUE	35128.7	35.1287
ENSG00000073578	1822.11	-0.0576322	0.101999	-0.565027	0.572055	0.817801	ALI09	5	218241	257082	p15.33	SDHA	SDHA	protein_coding	0.96084	non-significant	non-significant	TRUE	unchanged	Unaffected	TRUE	218.241	0.218241
ENSG00000073584	6160.46	0.0356994	0.137101	0.260387	0.794565	0.928855	ALI09	17	40624962	40648654	q21.2	SMARCE1	SMARCE1	protein_coding	1.02505	non-significant	non-significant	TRUE	unchanged	Unaffected	TRUE	40625	40.625
ENSG00000073605	54.8404	0.148341	0.422416	0.351173	0.725459	0.90028	ALI09	17	39904595	39919854	q21.1	GSDMB	GSDMB	protein_coding	1.10829	non-significant	non-significant	TRUE	unchanged	Unaffected	TRUE	39904.6	39.9046
ENSG00000073614	2060.85	0.00465314	0.141688	0.0328408	0.973802	0.991737	ALI09	12	280057	389320	p13.33	KDM5A	KDM5A	protein_coding	1.00323	non-significant	non-significant	TRUE	unchanged	Unaffected	TRUE	280.057	0.280057
ENSG00000073670	48.9692	0.257549	0.263744	0.97651	0.328812	0.636383	ALI09	17	44758988	44781846	q21.31	ADAM11	ADAM11	protein_coding	1.19545	non-significant	non-significant	TRUE	unchanged	Unaffected	TRUE	44759	44.759
ENSG00000073711	865.373	0.0355713	0.149626	0.237735	0.812087	0.934579	ALI09	3	135965728	136147894	q22.2	PPP2R3A	PPP2R3A	protein_coding	1.02496	non-significant	non-significant	TRUE	unchanged	Unaffected	TRUE	135966	135.966
ENSG00000073712	2171.45	-0.420615	0.204787	-2.05391	0.0399841	0.186842	ALI09	14	52857268	52952435	q22.1	FERMT2	FERMT2	protein_coding	0.747106	non-significant	significant	FALSE	downregulated	Unaffected	TRUE	52857.3	52.8573
ENSG00000073734	9.94984	-0.926403	0.55576	-1.66691	0.0955319	0.322261	ALI09	2	168915498	169031324	q31.1	ABCB11	ABCB11	protein_coding	0.526169	non-significant	non-significant	FALSE	downregulated	Unaffected	TRUE	168915	168.915
ENSG00000073756	5.74771	-5.25744	1.31806	-3.98878	6.6415e-05	0.00115017	ALI09	1	186671791	186680423	q31.1	PTGS2	PTGS2	protein_coding	0.0261428	significant	significant	FALSE	downregulated	Unaffected	TRUE	186672	186.672
ENSG00000073792	3968.98	-0.312552	0.0726105	-4.3045	1.67364e-05	0.00034752	ALI09	3	185643130	185825042	q27.2	IGF2BP2	IGF2BP2	protein_coding	0.805216	significant	significant	TRUE	unchanged	Unaffected	TRUE	185643	185.643
ENSG00000073803	711.684	-0.483823	0.114141	-4.23882	2.24699e-05	0.000447825	ALI09	3	185282941	185489094	q27.2	MAP3K13	MAP3K13	protein_coding	0.71508	significant	significant	FALSE	downregulated	Unaffected	TRUE	185283	185.283
ENSG00000073849	999.04	-0.215983	0.224969	-0.960057	0.337026	0.644368	ALI09	3	186930325	187078553	q27.3	ST6GAL1	ST6GAL1	protein_coding	0.860959	non-significant	non-significant	TRUE	unchanged	Unaffected	TRUE	186930	186.93
ENSG00000073910	110.819	-0.742451	0.437907	-1.69545	0.0899894	0.31126	ALI09	13	31846713	32299125	q13.1	FRY	FRY	protein_coding	0.597723	non-significant	non-significant	FALSE	downregulated	Unaffected	TRUE	31846.7	31.8467
ENSG00000073921	3175.06	-0.00114995	0.117546	-0.00978304	0.992194	0.997583	ALI09	11	85957175	86069882	q14.2	PICALM	PICALM	protein_coding	0.999203	non-significant	non-significant	TRUE	unchanged	Unaffected	TRUE	85957.2	85.9572
ENSG00000073969	1936.96	0.0746448	0.106378	0.701697	0.482868	0.760479	ALI09	17	46590669	46757464	q21.31	NSF	NSF	protein_coding	1.0531	non-significant	non-significant	TRUE	unchanged	Unaffected	TRUE	46590.7	46.5907
ENSG00000074047	1505.35	-0.105624	0.209326	-0.50459	0.613847	0.840862	ALI09	2	120735623	120992653	q14.2	GLI2	GLI2	protein_coding	0.929403	non-significant	non-significant	TRUE	unchanged	Unaffected	TRUE	120736	120.736
ENSG00000074054	3375.27	-0.205517	0.103406	-1.98748	0.0468694	0.206936	ALI09	2	121337776	121649476	q14.3	CLASP1	CLASP1	protein_coding	0.867228	non-significant	significant	TRUE	unchanged	Unaffected	TRUE	121338	121.338
ENSG00000074071	543.664	-0.243445	0.218264	-1.11537	0.264692	0.574115	ALI09	16	1771890	1773150	p13.3	MRPS34	MRPS34	protein_coding	0.844726	non-significant	non-significant	TRUE	unchanged	Unaffected	TRUE	1771.89	1.77189
ENSG00000074181	4005.7	-0.01149	0.204985	-0.0560527	0.9553	0.984542	ALI09	19	15159038	15200995	p13.12	NOTCH3	NOTCH3	protein_coding	0.992067	non-significant	non-significant	TRUE	unchanged	Unaffected	TRUE	15159	15.159
ENSG00000074201	2748.18	-0.328795	0.121446	-2.70733	0.00678263	0.0530253	ALI09	11	77514936	77637794	q14.1	CLNS1A	CLNS1A	protein_coding	0.796201	non-significant	significant	TRUE	unchanged	Unaffected	TRUE	77514.9	77.5149
ENSG00000074219	3184.37	-0.467024	0.196365	-2.37835	0.0173905	0.106486	ALI09	19	49340595	49362457	q13.33	TEAD2	TEAD2	protein_coding	0.723455	non-significant	significant	FALSE	downregulated	Unaffected	TRUE	49340.6	49.3406
ENSG00000074266	750.371	-0.211281	0.105989	-1.99343	0.046214	0.204862	ALI09	11	86244753	86278813	q14.2	EED	EED	protein_coding	0.86377	non-significant	significant	TRUE	unchanged	Unaffected	TRUE	86244.8	86.2448
ENSG00000074319	1083.24	0.0831469	0.126897	0.655231	0.512319	0.779263	ALI09	11	18468336	18526951	p15.1	TSG101	TSG101	protein_coding	1.05933	non-significant	non-significant	TRUE	unchanged	Unaffected	TRUE	18468.3	18.4683
ENSG00000074356	1748.5	-0.206939	0.156463	-1.32261	0.185967	0.47485	ALI09	17	3802158	3846246	p13.2	NCBP3	NCBP3	protein_coding	0.866374	non-significant	non-significant	TRUE	unchanged	Unaffected	TRUE	3802.16	3.80216
ENSG00000074370	30.6785	1.8842	0.404999	4.65236	3.28159e-06	8.09664e-05	ALI09	17	3923870	3964464	p13.2	ATP2A3	ATP2A3	protein_coding	3.69149	significant	significant	FALSE	upregulated	Unaffected	TRUE	3923.87	3.92387
ENSG00000074410	55.1701	-1.28613	0.442503	-2.90648	0.00365515	0.0328995	ALI09	15	63321378	63381846	q22.2	CA12	CA12	protein_coding	0.41005	significant	significant	FALSE	downregulated	Unaffected	TRUE	63321.4	63.3214
ENSG00000074416	13.7445	-0.757425	0.491507	-1.54103	0.12331	0.375553	ALI09	3	127689062	128052190	q21.3	MGLL	MGLL	protein_coding	0.591551	non-significant	non-significant	FALSE	downregulated	Unaffected	TRUE	127689	127.689
ENSG00000074527	224.017	-0.622481	0.316681	-1.96564	0.0493404	0.21406	ALI09	12	95657807	95791189	q22	NTN4	NTN4	protein_coding	0.649553	non-significant	significant	FALSE	downregulated	Unaffected	TRUE	95657.8	95.6578
ENSG00000074582	336.005	0.00136238	0.117341	0.0116104	0.990736	0.997559	ALI09	2	218658764	218663443	q35	BCS1L	BCS1L	protein_coding	1.00094	non-significant	non-significant	TRUE	unchanged	Unaffected	TRUE	218659	218.659
ENSG00000074590	2897.84	-0.891672	0.113094	-7.88436	3.16149e-15	2.93376e-13	ALI09	12	106063340	106140033	q23.3	NUAK1	NUAK1	protein_coding	0.538989	significant	significant	FALSE	downregulated	Unaffected	TRUE	106063	106.063
ENSG00000074603	757.257	-0.144306	0.143999	-1.00213	0.316282	0.624063	ALI09	15	65442463	65517704	q22.31	DPP8	DPP8	protein_coding	0.904815	non-significant	non-significant	TRUE	unchanged	Unaffected	TRUE	65442.5	65.4425
ENSG00000074621	244.438	0.136263	0.267511	0.509375	0.610489	0.839608	ALI09	15	65611366	65660995	q22.31	SLC24A1	SLC24A1	protein_coding	1.09905	non-significant	non-significant	TRUE	unchanged	Unaffected	TRUE	65611.4	65.6114
ENSG00000074657	4045.89	-0.611747	0.129405	-4.7274	2.27416e-06	5.7951e-05	ALI09	18	58862600	58986480	q21.32	ZNF532	ZNF532	protein_coding	0.654404	significant	significant	FALSE	downregulated	Unaffected	TRUE	58862.6	58.8626
ENSG00000074660	6.04808	0.5826	0.622861	0.935362	0.349602	0.655449	ALI09	17	1633858	1645744	p13.3	SCARF1	SCARF1	protein_coding	1.49755	non-significant	non-significant	FALSE	upregulated	Unaffected	TRUE	1633.86	1.63386
ENSG00000074695	2530.81	-0.198472	0.119116	-1.66621	0.0956722	0.322578	ALI09	18	59327823	59359265	q21.32	LMAN1	LMAN1	protein_coding	0.871473	non-significant	non-significant	TRUE	unchanged	Unaffected	TRUE	59327.8	59.3278
ENSG00000074696	7693	0.0538224	0.158679	0.33919	0.734467	0.904173	ALI09	15	65530418	65578349	q22.31	HACD3	HACD3	protein_coding	1.03801	non-significant	non-significant	TRUE	unchanged	Unaffected	TRUE	65530.4	65.5304
ENSG00000074706	8.22017	-0.826412	0.754189	-1.09576	0.273183	0.582352	ALI09	6	154154496	154356792	q25.2	IPCEF1	IPCEF1	protein_coding	0.56393	non-significant	non-significant	FALSE	downregulated	Unaffected	TRUE	154154	154.154
ENSG00000074755	936.846	0.0458017	0.140637	0.325673	0.744672	0.908191	ALI09	17	4004445	4143030	p13.2	ZZEF1	ZZEF1	protein_coding	1.03226	non-significant	non-significant	TRUE	unchanged	Unaffected	TRUE	4004.45	4.00444
ENSG00000074800	32982.6	-0.227541	0.183832	-1.23777	0.215803	0.517461	ALI09	1	8861000	8879190	p36.23	ENO1	ENO1	protein_coding	0.85409	non-significant	non-significant	TRUE	unchanged	Unaffected	TRUE	8861	8.861
ENSG00000074842	712.022	-0.163978	0.225154	-0.728293	0.466434	0.748941	ALI09	19	4641374	4670362	p13.3	MYDGF	MYDGF	protein_coding	0.89256	non-significant	non-significant	TRUE	unchanged	Unaffected	TRUE	4641.37	4.64137
ENSG00000074855	257.233	-0.678709	0.215936	-3.14311	0.00167162	0.0173464	ALI09	19	17323223	17334855	p13.11	ANO8	ANO8	protein_coding	0.624724	significant	significant	FALSE	downregulated	Unaffected	TRUE	17323.2	17.3232
ENSG00000074935	278.54	-0.248423	0.178986	-1.38795	0.165153	0.444562	ALI09	6	112070663	112087529	q21	TUBE1	TUBE1	protein_coding	0.841816	non-significant	non-significant	TRUE	unchanged	Unaffected	TRUE	112071	112.071
ENSG00000074964	510.777	-0.29323	0.304854	-0.961871	0.336115	0.643541	ALI09	1	17539698	17697874	p36.13	ARHGEF10L	ARHGEF10L	protein_coding	0.816073	non-significant	non-significant	TRUE	unchanged	Unaffected	TRUE	17539.7	17.5397
ENSG00000075035	79.011	-2.24818	0.543539	-4.13618	3.53129e-05	0.000663011	ALI09	12	108129288	108250537	q23.3	WSCD2	WSCD2	protein_coding	0.21049	significant	significant	FALSE	downregulated	Unaffected	TRUE	108129	108.129
ENSG00000075043	1571.81	-0.614057	0.335806	-1.82861	0.0674582	0.262231	ALI09	20	63400208	63472677	q13.33	KCNQ2	KCNQ2	protein_coding	0.653357	non-significant	non-significant	FALSE	downregulated	Unaffected	TRUE	63400.2	63.4002
ENSG00000075089	434.145	-0.0623561	0.138873	-0.449014	0.653421	0.863057	ALI09	12	100199122	100241865	q23.1	ACTR6	ACTR6	protein_coding	0.957699	non-significant	non-significant	TRUE	unchanged	Unaffected	TRUE	100199	100.199
ENSG00000075131	452.668	0.0338243	0.153233	0.220738	0.825296	0.93928	ALI09	15	66336191	66386746	q22.31	TIPIN	TIPIN	protein_coding	1.02372	non-significant	non-significant	TRUE	unchanged	Unaffected	TRUE	66336.2	66.3362
ENSG00000075142	1500.19	-0.00816084	0.0848907	-0.0961335	0.923415	0.972865	ALI09	7	88205115	88226993	q21.12	SRI	SRI	protein_coding	0.994359	non-significant	non-significant	TRUE	unchanged	Unaffected	TRUE	88205.1	88.2051
ENSG00000075151	3736.72	-0.00511152	0.0885075	-0.0577524	0.953946	0.984042	ALI09	1	20806292	21176888	p36.12	EIF4G3	EIF4G3	protein_coding	0.996463	non-significant	non-significant	TRUE	unchanged	Unaffected	TRUE	20806.3	20.8063
ENSG00000075188	787.906	0.325187	0.15585	2.08654	0.0369299	0.177555	ALI09	12	102073103	102120120	q23.2	NUP37	NUP37	protein_coding	1.25283	non-significant	significant	FALSE	upregulated	Unaffected	TRUE	102073	102.073
ENSG00000075213	3672.65	-1.7004	0.185263	-9.17834	4.37783e-20	6.51148e-18	ALI09	7	83955777	84492724	q21.11	SEMA3A	SEMA3A	protein_coding	0.3077	significant	significant	FALSE	downregulated	Unaffected	TRUE	83955.8	83.9558
ENSG00000075218	1543.84	0.274468	0.0993096	2.76376	0.00571396	0.046664	ALI09	22	46296870	46330810	q13.31	GTSE1	GTSE1	protein_coding	1.20955	significant	significant	TRUE	unchanged	Unaffected	TRUE	46296.9	46.2969
ENSG00000075223	1754.16	0.310405	0.289629	1.07173	0.28384	0.592898	ALI09	7	80742538	80922359	q21.11	SEMA3C	SEMA3C	protein_coding	1.24006	non-significant	non-significant	TRUE	unchanged	Unaffected	TRUE	80742.5	80.7425
ENSG00000075234	511.338	-0.496672	0.175952	-2.82278	0.00476098	0.0403749	ALI09	22	46267961	46294008	q13.31	TTC38	TTC38	protein_coding	0.70874	significant	significant	FALSE	downregulated	Unaffected	TRUE	46268	46.268
ENSG00000075239	889.766	0.102742	0.13191	0.778878	0.436052	0.728728	ALI09	11	108116695	108147603	q22.3	ACAT1	ACAT1	protein_coding	1.07381	non-significant	non-significant	TRUE	unchanged	Unaffected	TRUE	108117	108.117
ENSG00000075240	328.903	-0.334191	0.282635	-1.18241	0.237042	0.542381	ALI09	22	46576012	46679790	q13.31	GRAMD4	GRAMD4	protein_coding	0.793229	non-significant	non-significant	TRUE	unchanged	Unaffected	TRUE	46576	46.576
ENSG00000075275	1131.69	-0.292872	0.14785	-1.98087	0.047606	0.209088	ALI09	22	46360834	46537620	q13.31	CELSR1	CELSR1	protein_coding	0.816276	non-significant	significant	TRUE	unchanged	Unaffected	TRUE	46360.8	46.3608
ENSG00000075290	48.5904	-2.03418	0.470145	-4.32672	1.51348e-05	0.000317724	ALI09	10	100463009	100483744	q24.31	WNT8B	WNT8B	protein_coding	0.244146	significant	significant	FALSE	downregulated	Unaffected	TRUE	100463	100.463
ENSG00000075292	4201.33	0.266501	0.143217	1.86082	0.0627699	0.250316	ALI09	2	71276561	71435069	p13.3	ZNF638	ZNF638	protein_coding	1.20289	non-significant	non-significant	TRUE	unchanged	Unaffected	TRUE	71276.6	71.2766
ENSG00000075303	518.194	-0.0204043	0.161619	-0.126249	0.899535	0.964652	ALI09	7	87833568	87876360	q21.12	SLC25A40	SLC25A40	protein_coding	0.985956	non-significant	non-significant	TRUE	unchanged	Unaffected	TRUE	87833.6	87.8336
ENSG00000075336	538.064	-0.16858	0.121103	-1.39204	0.163912	0.442882	ALI09	18	74148523	74160531	q22.3	TIMM21	TIMM21	protein_coding	0.889718	non-significant	non-significant	TRUE	unchanged	Unaffected	TRUE	74148.5	74.1485
ENSG00000075340	913.849	-0.695341	0.334171	-2.08079	0.0374528	0.179339	ALI09	2	70607618	70768225	p13.3	ADD2	ADD2	protein_coding	0.617563	non-significant	significant	FALSE	downregulated	Unaffected	TRUE	70607.6	70.6076
ENSG00000075391	1989.6	0.223761	0.218067	1.02611	0.304839	0.613833	ALI09	1	178094104	178484147	q25.2	RASAL2	RASAL2	protein_coding	1.16777	non-significant	non-significant	TRUE	unchanged	Unaffected	TRUE	178094	178.094
ENSG00000075399	132.52	0.084632	0.292868	0.288977	0.772599	0.921367	ALI09	16	89707134	89720898	q24.3	VPS9D1	VPS9D1	protein_coding	1.06042	non-significant	non-significant	TRUE	unchanged	Unaffected	TRUE	89707.1	89.7071
ENSG00000075407	657.09	0.0780537	0.127569	0.611854	0.540634	0.798576	ALI09	10	38094334	38150293	p11.1	ZNF37A	ZNF37A	protein_coding	1.05559	non-significant	non-significant	TRUE	unchanged	Unaffected	TRUE	38094.3	38.0943
ENSG00000075413	1949.89	0.0763395	0.11409	0.669116	0.503422	0.773497	ALI09	14	103385377	103503831	q32.32	MARK3	MARK3	protein_coding	1.05434	non-significant	non-significant	TRUE	unchanged	Unaffected	TRUE	103385	103.385
ENSG00000075415	11447.2	-0.0211338	0.0817013	-0.258672	0.795889	0.929271	ALI09	12	98593591	98606379	q23.1	SLC25A3	SLC25A3	protein_coding	0.985458	non-significant	non-significant	TRUE	unchanged	Unaffected	TRUE	98593.6	98.5936
ENSG00000075420	1502.48	-0.497134	0.0934787	-5.31815	1.04828e-07	3.65005e-06	ALI09	3	172039578	172401669	q26.31	FNDC3B	FNDC3B	protein_coding	0.708513	significant	significant	FALSE	downregulated	Unaffected	TRUE	172040	172.04
ENSG00000075426	104.305	-1.39322	0.443768	-3.13953	0.00169221	0.0175241	ALI09	2	28392448	28417317	p23.2	FOSL2	FOSL2	protein_coding	0.380714	significant	significant	FALSE	downregulated	Unaffected	TRUE	28392.4	28.3924
ENSG00000075429	17.4168	-1.46675	0.575641	-2.54803	0.0108333	0.0759854	ALI09	17	66835117	66894751	q24.2	CACNG5	CACNG5	protein_coding	0.361796	non-significant	significant	FALSE	downregulated	Unaffected	TRUE	66835.1	66.8351
ENSG00000075461	1178.2	0.0337687	0.274503	0.123018	0.902093	0.965338	ALI09	17	66964707	67033398	q24.2	CACNG4	CACNG4	protein_coding	1.02368	non-significant	non-significant	TRUE	unchanged	Unaffected	TRUE	66964.7	66.9647
ENSG00000075539	2193.05	-0.209555	0.174884	-1.19825	0.23082	0.53568	ALI09	4	48497357	48780322	p11	FRYL	FRYL	protein_coding	0.864804	non-significant	non-significant	TRUE	unchanged	Unaffected	TRUE	48497.4	48.4974
ENSG00000075568	2060.1	0.0819751	0.0747329	1.09691	0.272681	0.581698	ALI09	2	97756333	97995948	q11.2	TMEM131	TMEM131	protein_coding	1.05847	non-significant	non-significant	TRUE	unchanged	Unaffected	TRUE	97756.3	97.7563
ENSG00000075618	3424.15	-0.28417	0.318262	-0.892881	0.371921	0.676549	ALI09	7	5592816	5606655	p22.1	FSCN1	FSCN1	protein_coding	0.821214	non-significant	non-significant	TRUE	unchanged	Unaffected	TRUE	5592.82	5.59282
ENSG00000075624	82200.9	-0.451289	0.254392	-1.77399	0.0760655	0.282446	ALI09	7	5526409	5563902	p22.1	ACTB	ACTB	protein_coding	0.731389	non-significant	non-significant	FALSE	downregulated	Unaffected	TRUE	5526.41	5.52641
ENSG00000075643	28.3037	0.447818	0.338579	1.32264	0.185955	0.47485	ALI09	18	36187497	36272157	q12.2	MOCOS	MOCOS	protein_coding	1.36398	non-significant	non-significant	FALSE	upregulated	Unaffected	TRUE	36187.5	36.1875
ENSG00000075651	44.324	0.387578	0.41839	0.926355	0.354262	0.660289	ALI09	3	171600404	171810950	q26.31	PLD1	PLD1	protein_coding	1.3082	non-significant	non-significant	FALSE	upregulated	Unaffected	TRUE	171600	171.6
ENSG00000075702	712.373	0.028917	0.156477	0.184801	0.853385	0.949566	ALI09	19	36054881	36105108	q13.12	WDR62	WDR62	protein_coding	1.02025	non-significant	non-significant	TRUE	unchanged	Unaffected	TRUE	36054.9	36.0549
ENSG00000075711	1760.29	-0.26137	0.128592	-2.03255	0.0420976	0.192724	ALI09	3	197042560	197299330	q29	DLG1	DLG1	protein_coding	0.834295	non-significant	significant	TRUE	unchanged	Unaffected	TRUE	197043	197.043
ENSG00000075785	2638.06	0.00247097	0.10755	0.0229752	0.98167	0.994643	ALI09	3	128693669	128825942	q21.3	RAB7A	RAB7A	protein_coding	1.00171	non-significant	non-significant	TRUE	unchanged	Unaffected	TRUE	128694	128.694
ENSG00000075790	429.196	0.508475	0.168753	3.01313	0.00258564	0.0248515	ALI09	7	107580246	107629170	q22.3	BCAP29	BCAP29	protein_coding	1.42255	significant	significant	FALSE	upregulated	Unaffected	TRUE	107580	107.58
ENSG00000075826	100.684	-0.392341	0.337255	-1.16334	0.244693	0.551092	ALI09	10	100486646	100519864	q24.31	SEC31B	SEC31B	protein_coding	0.761892	non-significant	non-significant	TRUE	unchanged	Unaffected	TRUE	100487	100.487
ENSG00000075856	2413.38	0.0591538	0.100616	0.587915	0.556589	0.809374	ALI09	12	108522214	108561400	q23.3	SART3	SART3	protein_coding	1.04185	non-significant	non-significant	TRUE	unchanged	Unaffected	TRUE	108522	108.522
ENSG00000075884	15.7888	2.18709	0.456704	4.78887	1.67727e-06	4.46081e-05	ALI09	2	143091362	143768352	q22.2	ARHGAP15	ARHGAP15	protein_coding	4.55387	significant	significant	FALSE	upregulated	Unaffected	TRUE	143091	143.091
ENSG00000075914	659.825	-0.193425	0.118675	-1.62987	0.103129	0.338722	ALI09	3	44975241	45036066	p21.31	EXOSC7	EXOSC7	protein_coding	0.874527	non-significant	non-significant	TRUE	unchanged	Unaffected	TRUE	44975.2	44.9752
ENSG00000075945	478.808	0.0942165	0.141992	0.663534	0.506989	0.775703	ALI09	1	169921326	170085208	q24.2	KIFAP3	KIFAP3	protein_coding	1.06749	non-significant	non-significant	TRUE	unchanged	Unaffected	TRUE	169921	169.921
ENSG00000075975	1033.03	0.0413033	0.0767347	0.538262	0.590396	0.828112	ALI09	3	12557057	12586208	p25.2	MKRN2	MKRN2	protein_coding	1.02904	non-significant	non-significant	TRUE	unchanged	Unaffected	TRUE	12557.1	12.5571
ENSG00000076003	5931.62	-0.0747002	0.0898316	-0.831558	0.405658	0.705508	ALI09	2	135839626	135876443	q21.3	MCM6	MCM6	protein_coding	0.949539	non-significant	non-significant	TRUE	unchanged	Unaffected	TRUE	135840	135.84
ENSG00000076043	364.513	-0.00529527	0.221042	-0.023956	0.980888	0.994353	ALI09	11	114439435	114450279	q23.2	REXO2	REXO2	protein_coding	0.996336	non-significant	non-significant	TRUE	unchanged	Unaffected	TRUE	114439	114.439
ENSG00000076053	521.438	-0.16653	0.123379	-1.34974	0.177098	0.462356	ALI09	11	114400030	114414203	q23.2	RBM7	RBM7	protein_coding	0.890983	non-significant	non-significant	TRUE	unchanged	Unaffected	TRUE	114400	114.4
ENSG00000076067	809.393	-0.0911421	0.179689	-0.507222	0.611999	0.840197	ALI09	12	56521820	56596193	q13.3	RBMS2	RBMS2	protein_coding	0.938779	non-significant	non-significant	TRUE	unchanged	Unaffected	TRUE	56521.8	56.5218
ENSG00000076108	5374.08	0.212967	0.173263	1.22915	0.219014	0.521944	ALI09	12	56595596	56636816	q13.3	BAZ2A	BAZ2A	protein_coding	1.15907	non-significant	non-significant	TRUE	unchanged	Unaffected	TRUE	56595.6	56.5956
ENSG00000076201	849.924	0.000477395	0.214123	0.00222953	0.998221	0.999459	ALI09	3	47381011	47413435	p21.31	PTPN23	PTPN23	protein_coding	1.00033	non-significant	non-significant	TRUE	unchanged	Unaffected	TRUE	47381	47.381
ENSG00000076242	2129.66	-0.0276067	0.103733	-0.266131	0.790138	0.927244	ALI09	3	36993350	37050846	p22.2	MLH1	MLH1	protein_coding	0.981046	non-significant	non-significant	TRUE	unchanged	Unaffected	TRUE	36993.3	36.9933
ENSG00000076248	2354.26	-0.248389	0.0948041	-2.62002	0.00879246	0.0648823	ALI09	12	109097597	109110992	q24.11	UNG	UNG	protein_coding	0.841836	non-significant	significant	TRUE	unchanged	Unaffected	TRUE	109098	109.098
ENSG00000076258	21.7582	0.43919	0.363798	1.20724	0.227341	0.531179	ALI09	1	171314183	171342084	q24.3	FMO4	FMO4	protein_coding	1.35584	non-significant	non-significant	FALSE	upregulated	Unaffected	TRUE	171314	171.314
ENSG00000076321	372.87	0.207573	0.158948	1.30591	0.191582	0.483032	ALI09	1	173714941	173786692	q25.1	KLHL20	KLHL20	protein_coding	1.15474	non-significant	non-significant	TRUE	unchanged	Unaffected	TRUE	173715	173.715
ENSG00000076344	6.00811	-0.65819	0.709714	-0.927402	0.353718	0.659741	ALI09	16	268301	275980	p13.3	RGS11	RGS11	protein_coding	0.633673	non-significant	non-significant	FALSE	downregulated	Unaffected	TRUE	268.301	0.268301
ENSG00000076351	286.4	0.00618907	0.179992	0.0343852	0.97257	0.991727	ALI09	17	28394642	28407197	q11.2	SLC46A1	SLC46A1	protein_coding	1.0043	non-significant	non-significant	TRUE	unchanged	Unaffected	TRUE	28394.6	28.3946
ENSG00000076356	1964.82	0.929256	0.270554	3.43464	0.000593346	0.00739813	ALI09	1	208022242	208244384	q32.2	PLXNA2	PLXNA2	protein_coding	1.90429	significant	significant	FALSE	upregulated	Unaffected	TRUE	208022	208.022
ENSG00000076382	3471.21	0.0514783	0.0661519	0.778184	0.43646	0.728952	ALI09	17	28577565	28599025	q11.2	SPAG5	SPAG5	protein_coding	1.03633	non-significant	non-significant	TRUE	unchanged	Unaffected	TRUE	28577.6	28.5776
ENSG00000076513	908.502	0.123884	0.122094	1.01466	0.310266	0.619276	ALI09	12	109999186	110039763	q24.11	ANKRD13A	ANKRD13A	protein_coding	1.08966	non-significant	non-significant	TRUE	unchanged	Unaffected	TRUE	109999	109.999
ENSG00000076554	204.848	0.568654	0.38187	1.48913	0.136454	0.400181	ALI09	8	80034745	80231232	q21.13	TPD52	TPD52	protein_coding	1.48314	non-significant	non-significant	FALSE	upregulated	Unaffected	TRUE	80034.7	80.0347
ENSG00000076555	277.492	0.110969	0.215981	0.51379	0.607399	0.837651	ALI09	12	109116595	109268226	q24.11	ACACB	ACACB	protein_coding	1.07995	non-significant	non-significant	TRUE	unchanged	Unaffected	TRUE	109117	109.117
ENSG00000076604	1598.52	-0.506748	0.20864	-2.42881	0.0151483	0.0963866	ALI09	17	28744005	28750956	q11.2	TRAF4	TRAF4	protein_coding	0.703807	non-significant	significant	FALSE	downregulated	Unaffected	TRUE	28744	28.744
ENSG00000076641	209.66	-0.932685	0.24366	-3.82781	0.000129287	0.00206348	ALI09	8	80967810	81112068	q21.13	PAG1	PAG1	protein_coding	0.523882	significant	significant	FALSE	downregulated	Unaffected	TRUE	80967.8	80.9678
ENSG00000076650	289.065	0.040509	0.119975	0.337646	0.73563	0.904285	ALI09	19	33080899	33130542	q13.11	GPATCH1	GPATCH1	protein_coding	1.02848	non-significant	non-significant	TRUE	unchanged	Unaffected	TRUE	33080.9	33.0809
ENSG00000076662	59.8398	0.191501	0.238594	0.802625	0.422191	0.71851	ALI09	19	10333776	10339661	p13.2	ICAM3	ICAM3	protein_coding	1.14195	non-significant	non-significant	TRUE	unchanged	Unaffected	TRUE	10333.8	10.3338
ENSG00000076685	1636.2	-0.162977	0.125516	-1.29845	0.194132	0.48666	ALI09	10	103087185	103277605	q24.33	NT5C2	NT5C2	protein_coding	0.89318	non-significant	non-significant	TRUE	unchanged	Unaffected	TRUE	103087	103.087
ENSG00000076706	511.049	-0.783724	0.134199	-5.83999	5.22025e-09	2.24803e-07	ALI09	11	119308529	119321521	q23.3	MCAM	MCAM	protein_coding	0.580866	significant	significant	FALSE	downregulated	Unaffected	TRUE	119309	119.309
ENSG00000076716	7751.17	-0.509696	0.351857	-1.44859	0.147452	0.417999	ALI09	X	133300103	133415489	q26.2	GPC4	GPC4	protein_coding	0.70237	non-significant	non-significant	FALSE	downregulated	Unaffected	TRUE	133300	133.3
ENSG00000076770	889.69	-0.147801	0.162409	-0.910055	0.362793	0.668762	ALI09	X	132369317	132489968	q26.2	MBNL3	MBNL3	protein_coding	0.902625	non-significant	non-significant	TRUE	unchanged	Unaffected	TRUE	132369	132.369
ENSG00000076826	69.0286	-0.218327	0.685418	-0.318532	0.750082	0.91039	ALI09	19	7595863	7618304	p13.2	CAMSAP3	CAMSAP3	protein_coding	0.859561	non-significant	non-significant	TRUE	unchanged	Unaffected	TRUE	7595.86	7.59586
ENSG00000076864	63.7275	-1.37348	0.431195	-3.18528	0.00144612	0.0155209	ALI09	1	21596215	21669363	p36.12	RAP1GAP	RAP1GAP	protein_coding	0.385959	significant	significant	FALSE	downregulated	Unaffected	TRUE	21596.2	21.5962
ENSG00000076924	699.965	-0.131899	0.282578	-0.466772	0.640663	0.856559	ALI09	19	7619525	7629545	p13.2	XAB2	XAB2	protein_coding	0.912629	non-significant	non-significant	TRUE	unchanged	Unaffected	TRUE	7619.52	7.61953
ENSG00000076928	358.647	-0.0107474	0.273611	-0.0392797	0.968667	0.989908	ALI09	19	41883173	41930150	q13.2	ARHGEF1	ARHGEF1	protein_coding	0.992578	non-significant	non-significant	TRUE	unchanged	Unaffected	TRUE	41883.2	41.8832
ENSG00000076944	10.1736	-0.0248855	0.649575	-0.0383104	0.96944	0.99036	ALI09	19	7636881	7647873	p13.2	STXBP2	STXBP2	protein_coding	0.982899	non-significant	non-significant	TRUE	unchanged	Unaffected	TRUE	7636.88	7.63688
ENSG00000076984	462.526	-0.156634	0.228186	-0.686432	0.492441	0.766779	ALI09	19	7903843	7914478	p13.2	MAP2K7	MAP2K7	protein_coding	0.897116	non-significant	non-significant	TRUE	unchanged	Unaffected	TRUE	7903.84	7.90384
ENSG00000077044	602.449	-0.655046	0.204065	-3.20999	0.00132741	0.0144465	ALI09	2	233354494	233472104	q37.1	DGKD	DGKD	protein_coding	0.635055	significant	significant	FALSE	downregulated	Unaffected	TRUE	233354	233.354
ENSG00000077063	173.516	-0.539909	0.261983	-2.06086	0.0393168	0.184753	ALI09	7	117710651	117874139	q31.31	CTTNBP2	CTTNBP2	protein_coding	0.687814	non-significant	significant	FALSE	downregulated	Unaffected	TRUE	117711	117.711
ENSG00000077080	20.8644	0.159349	0.78518	0.202945	0.839178	0.94456	ALI09	7	100643097	100656448	q22.1	ACTL6B	ACTL6B	protein_coding	1.11678	non-significant	non-significant	TRUE	unchanged	Unaffected	TRUE	100643	100.643
ENSG00000077092	119.208	2.91298	0.30593	9.52173	1.70324e-21	2.88068e-19	ALI09	3	25174332	25597932	p24.2	RARB	RARB	protein_coding	7.53173	significant	significant	FALSE	upregulated	Unaffected	TRUE	25174.3	25.1743
ENSG00000077097	8329.58	-0.121886	0.127748	-0.954112	0.340027	0.646571	ALI09	3	25597905	25664907	p24.2	TOP2B	TOP2B	protein_coding	0.918986	non-significant	non-significant	TRUE	unchanged	Unaffected	TRUE	25597.9	25.5979
ENSG00000077147	4860.45	0.242595	0.134806	1.79959	0.0719262	0.272872	ALI09	10	96518110	96587452	q24.1	TM9SF3	TM9SF3	protein_coding	1.18312	non-significant	non-significant	TRUE	unchanged	Unaffected	TRUE	96518.1	96.5181
ENSG00000077150	294.033	-0.0109721	0.15582	-0.0704153	0.943863	0.980461	ALI09	10	102394110	102402524	q24.32	NFKB2	NFKB2	protein_coding	0.992424	non-significant	non-significant	TRUE	unchanged	Unaffected	TRUE	102394	102.394
ENSG00000077152	1053.83	0.0773583	0.111551	0.693479	0.488009	0.764684	ALI09	1	202331657	202341980	q32.1	UBE2T	UBE2T	protein_coding	1.05508	non-significant	non-significant	TRUE	unchanged	Unaffected	TRUE	202332	202.332
ENSG00000077157	608.836	0.583283	0.310815	1.87663	0.0605691	0.244784	ALI09	1	202348699	202592706	q32.1	PPP1R12B	PPP1R12B	protein_coding	1.49826	non-significant	non-significant	FALSE	upregulated	Unaffected	TRUE	202349	202.349
ENSG00000077232	3268.17	0.115503	0.132385	0.872484	0.382945	0.686361	ALI09	2	182716041	182794464	q32.1	DNAJC10	DNAJC10	protein_coding	1.08335	non-significant	non-significant	TRUE	unchanged	Unaffected	TRUE	182716	182.716
ENSG00000077235	3856.25	-0.187807	0.196392	-0.956286	0.338928	0.645504	ALI09	16	27459555	27549913	p12.1	GTF3C1	GTF3C1	protein_coding	0.877939	non-significant	non-significant	TRUE	unchanged	Unaffected	TRUE	27459.6	27.4596
ENSG00000077238	276.108	1.10295	0.228938	4.8177	1.45222e-06	3.91969e-05	ALI09	16	27313668	27364778	p12.1	IL4R	IL4R	protein_coding	2.14794	significant	significant	FALSE	upregulated	Unaffected	TRUE	27313.7	27.3137
ENSG00000077254	2550.97	0.0186994	0.104761	0.178497	0.858333	0.950942	ALI09	1	77695987	77759852	p31.1	USP33	USP33	protein_coding	1.01305	non-significant	non-significant	TRUE	unchanged	Unaffected	TRUE	77696	77.696
ENSG00000077264	626.822	1.27932	0.196208	6.52023	7.01997e-11	4.02057e-09	ALI09	X	110944285	111227361	q23	PAK3	PAK3	protein_coding	2.42725	significant	significant	FALSE	upregulated	Unaffected	TRUE	110944	110.944
ENSG00000077274	15.2269	-0.137381	0.531355	-0.258547	0.795984	0.929271	ALI09	X	111245099	111270483	q23	CAPN6	CAPN6	protein_coding	0.909168	non-significant	non-significant	TRUE	unchanged	Unaffected	TRUE	111245	111.245
ENSG00000077279	3103.09	0.303303	0.164281	1.84625	0.0648564	0.255575	ALI09	X	111293779	111412429	q23	DCX	DCX	protein_coding	1.23397	non-significant	non-significant	TRUE	unchanged	Unaffected	TRUE	111294	111.294
ENSG00000077312	2180.49	-0.172988	0.117993	-1.46609	0.142624	0.410079	ALI09	19	40750637	40765389	q13.2	SNRPA	SNRPA	protein_coding	0.887003	non-significant	non-significant	TRUE	unchanged	Unaffected	TRUE	40750.6	40.7506
ENSG00000077327	15.3915	0.73503	0.498807	1.47358	0.140596	0.406419	ALI09	10	22345445	22454224	p12.2	SPAG6	SPAG6	protein_coding	1.66443	non-significant	non-significant	FALSE	upregulated	Unaffected	TRUE	22345.4	22.3454
ENSG00000077348	159.571	-0.186073	0.412217	-0.451396	0.651704	0.862124	ALI09	19	41386374	41397359	q13.2	EXOSC5	EXOSC5	protein_coding	0.878995	non-significant	non-significant	TRUE	unchanged	Unaffected	TRUE	41386.4	41.3864
ENSG00000077380	4118.92	-0.012214	0.10552	-0.115751	0.90785	0.967746	ALI09	2	171687409	171750158	q31.1	DYNC1I2	DYNC1I2	protein_coding	0.99157	non-significant	non-significant	TRUE	unchanged	Unaffected	TRUE	171687	171.687
ENSG00000077454	316.074	0.271982	0.237302	1.14614	0.251737	0.558965	ALI09	7	100574011	100586129	q22.1	LRCH4	LRCH4	protein_coding	1.20747	non-significant	non-significant	TRUE	unchanged	Unaffected	TRUE	100574	100.574
ENSG00000077458	427.525	-0.416556	0.21051	-1.97879	0.0478396	0.20963	ALI09	11	95768953	95790409	q21	FAM76B	FAM76B	protein_coding	0.749211	non-significant	significant	FALSE	downregulated	Unaffected	TRUE	95769	95.769
ENSG00000077463	134.168	-0.351303	0.298833	-1.17558	0.239761	0.545543	ALI09	19	4174109	4182566	p13.3	SIRT6	SIRT6	protein_coding	0.783876	non-significant	non-significant	TRUE	unchanged	Unaffected	TRUE	4174.11	4.17411
ENSG00000077514	1668.53	-0.280906	0.107697	-2.60829	0.00909953	0.0663313	ALI09	11	74493851	74669117	q13.4	POLD3	POLD3	protein_coding	0.823074	non-significant	significant	TRUE	unchanged	Unaffected	TRUE	74493.9	74.4939
ENSG00000077522	5.15502	-0.33031	0.690407	-0.478428	0.632346	0.852296	ALI09	1	236664141	236764631	q43	ACTN2	ACTN2	protein_coding	0.795366	non-significant	non-significant	TRUE	unchanged	Unaffected	TRUE	236664	236.664
ENSG00000077549	4718.85	-0.151788	0.118418	-1.2818	0.199912	0.493417	ALI09	1	19338775	19485539	p36.13	CAPZB	CAPZB	protein_coding	0.900134	non-significant	non-significant	TRUE	unchanged	Unaffected	TRUE	19338.8	19.3388
ENSG00000077585	120.654	-1.07312	0.177483	-6.0463	1.48212e-09	7.03235e-08	ALI09	1	236142505	236221865	q42.3	GPR137B	GPR137B	protein_coding	0.475291	significant	significant	FALSE	downregulated	Unaffected	TRUE	236143	236.143
ENSG00000077616	176.882	0.958874	0.266055	3.60404	0.000313303	0.00437456	ALI09	11	90131515	90192894	q14.3	NAALAD2	NAALAD2	protein_coding	1.94379	significant	significant	FALSE	upregulated	Unaffected	TRUE	90131.5	90.1315
ENSG00000077684	1512.39	-0.0135073	0.1049	-0.128764	0.897545	0.963869	ALI09	4	128809700	128875224	q28.2	JADE1	JADE1	protein_coding	0.990681	non-significant	non-significant	TRUE	unchanged	Unaffected	TRUE	128810	128.81
ENSG00000077713	54.0864	0.586403	0.690658	0.84905	0.395854	0.697715	ALI09	X	119399336	119454478	q24	SLC25A43	SLC25A43	protein_coding	1.5015	non-significant	non-significant	FALSE	upregulated	Unaffected	TRUE	119399	119.399
ENSG00000077721	855.75	-0.024073	0.114333	-0.210553	0.833236	0.942384	ALI09	X	119574536	119591083	q24	UBE2A	UBE2A	protein_coding	0.983452	non-significant	non-significant	TRUE	unchanged	Unaffected	TRUE	119575	119.575
ENSG00000077782	9468.55	0.00199868	0.155479	0.012855	0.989743	0.997209	ALI09	8	38400215	38468834	p11.23	FGFR1	FGFR1	protein_coding	1.00139	non-significant	non-significant	TRUE	unchanged	Unaffected	TRUE	38400.2	38.4002
ENSG00000077942	3329.18	0.900376	0.348764	2.58162	0.00983371	0.0704587	ALI09	22	45502238	45601135	q13.31	FBLN1	FBLN1	protein_coding	1.86655	non-significant	significant	FALSE	upregulated	Unaffected	TRUE	45502.2	45.5022
ENSG00000077943	27.3371	2.12673	1.512	1.40657	0.159556	0.436102	ALI09	10	15513954	15719922	p13	ITGA8	ITGA8	protein_coding	4.36727	non-significant	non-significant	FALSE	upregulated	Unaffected	TRUE	15514	15.514
ENSG00000078018	14855.8	-0.0756698	0.0814481	-0.929055	0.35286	0.658849	ALI09	2	209424058	209734118	q34	MAP2	MAP2	protein_coding	0.948901	non-significant	non-significant	TRUE	unchanged	Unaffected	TRUE	209424	209.424
ENSG00000078043	486.377	-0.00439397	0.14297	-0.0307335	0.975482	0.992153	ALI09	18	46803218	46920160	q21.1	PIAS2	PIAS2	protein_coding	0.996959	non-significant	non-significant	TRUE	unchanged	Unaffected	TRUE	46803.2	46.8032
ENSG00000078053	849.836	-0.475248	0.20364	-2.33376	0.0196082	0.115577	ALI09	7	38383704	38631420	p14.1	AMPH	AMPH	protein_coding	0.719343	non-significant	significant	FALSE	downregulated	Unaffected	TRUE	38383.7	38.3837
ENSG00000078061	697.518	-0.15034	0.154289	-0.974401	0.329858	0.637113	ALI09	X	47561100	47571920	p11.3	ARAF	ARAF	protein_coding	0.901038	non-significant	non-significant	TRUE	unchanged	Unaffected	TRUE	47561.1	47.5611
ENSG00000078070	481.302	-0.0194862	0.179006	-0.108858	0.913315	0.969636	ALI09	3	183015218	183116075	q27.1	MCCC1	MCCC1	protein_coding	0.986584	non-significant	non-significant	TRUE	unchanged	Unaffected	TRUE	183015	183.015
ENSG00000078081	7.33577	0.56258	0.648317	0.867756	0.385528	0.688638	ALI09	3	183122215	183163839	q27.1	LAMP3	LAMP3	protein_coding	1.47691	non-significant	non-significant	FALSE	upregulated	Unaffected	TRUE	183122	183.122
ENSG00000078114	1928.88	-1.70208	0.243318	-6.99529	2.64703e-12	1.85045e-10	ALI09	10	20779973	21293011	p12.31	NEBL	NEBL	protein_coding	0.307343	significant	significant	FALSE	downregulated	Unaffected	TRUE	20780	20.78
ENSG00000078124	555.444	0.260435	0.124561	2.09082	0.0365445	0.176349	ALI09	11	76860867	77026797	q13.5	ACER3	ACER3	protein_coding	1.19784	non-significant	significant	TRUE	unchanged	Unaffected	TRUE	76860.9	76.8609
ENSG00000078140	2429.67	0.0908345	0.17269	0.525998	0.598889	0.832609	ALI09	4	39698109	39782792	p14	UBE2K	UBE2K	protein_coding	1.06499	non-significant	non-significant	TRUE	unchanged	Unaffected	TRUE	39698.1	39.6981
ENSG00000078142	1105.41	0.115517	0.14687	0.786527	0.431559	0.726377	ALI09	18	41955234	42087830	q12.3	PIK3C3	PIK3C3	protein_coding	1.08336	non-significant	non-significant	TRUE	unchanged	Unaffected	TRUE	41955.2	41.9552
ENSG00000078177	1705.66	0.0474327	0.142657	0.332496	0.739515	0.905959	ALI09	4	40056850	40158252	p14	N4BP2	N4BP2	protein_coding	1.03342	non-significant	non-significant	TRUE	unchanged	Unaffected	TRUE	40056.8	40.0568
ENSG00000078237	403.705	-0.461087	0.241926	-1.9059	0.0566627	0.23522	ALI09	12	4307763	4360028	p13.32	TIGAR	TIGAR	protein_coding	0.726439	non-significant	non-significant	FALSE	downregulated	Unaffected	TRUE	4307.76	4.30776
ENSG00000078246	1031.69	-0.0923515	0.0876606	-1.05351	0.292106	0.600924	ALI09	12	2877223	2941138	p13.33	TULP3	TULP3	protein_coding	0.937993	non-significant	non-significant	TRUE	unchanged	Unaffected	TRUE	2877.22	2.87722
ENSG00000078269	446.817	-1.05306	0.18785	-5.60584	2.07243e-08	8.13914e-07	ALI09	6	157981863	158099176	q25.3	SYNJ2	SYNJ2	protein_coding	0.481946	significant	significant	FALSE	downregulated	Unaffected	TRUE	157982	157.982
ENSG00000078295	371.549	-2.13158	0.393321	-5.41944	5.97854e-08	2.18435e-06	ALI09	5	7396138	7830081	p15.31	ADCY2	ADCY2	protein_coding	0.228208	significant	significant	FALSE	downregulated	Unaffected	TRUE	7396.14	7.39614
ENSG00000078304	3179.03	0.138402	0.086086	1.60772	0.107897	0.348931	ALI09	14	101761798	101927989	q32.31	PPP2R5C	PPP2R5C	protein_coding	1.10069	non-significant	non-significant	TRUE	unchanged	Unaffected	TRUE	101762	101.762
ENSG00000078319	433.671	0.118293	0.144288	0.81984	0.412307	0.71127	ALI09	7	100319222	100336307	q22.1	PMS2P1	PMS2P1	transcribed_unprocessed_pseudogene	1.08545	non-significant	non-significant	TRUE	unchanged	Unaffected	FALSE	100319	100.319
ENSG00000078328	15.7929	-1.227	1.19542	-1.02642	0.304696	0.613671	ALI09	16	5239802	7713340	p13.3	RBFOX1	RBFOX1	protein_coding	0.427205	non-significant	non-significant	FALSE	downregulated	Unaffected	TRUE	5239.8	5.2398
ENSG00000078369	10721	-0.264838	0.143432	-1.84644	0.0648281	0.255575	ALI09	1	1785285	1891117	p36.33	GNB1	GNB1	protein_coding	0.832292	non-significant	non-significant	TRUE	unchanged	Unaffected	TRUE	1785.29	1.78529
ENSG00000078401	14.0578	-3.83678	1.15137	-3.33237	0.000861111	0.0101002	ALI09	6	12290361	12297194	p24.1	EDN1	EDN1	protein_coding	0.0699866	significant	significant	FALSE	downregulated	Unaffected	TRUE	12290.4	12.2904
ENSG00000078403	1537.52	-0.370412	0.109322	-3.38828	0.000703322	0.00856069	ALI09	10	21524646	21743630	p12.31	MLLT10	MLLT10	protein_coding	0.773562	significant	significant	TRUE	unchanged	Unaffected	TRUE	21524.6	21.5246
ENSG00000078487	32.4246	0.391798	0.289755	1.35217	0.17632	0.461128	ALI09	7	100400826	100428992	q22.1	ZCWPW1	ZCWPW1	protein_coding	1.31203	non-significant	non-significant	FALSE	upregulated	Unaffected	TRUE	100401	100.401
ENSG00000078549	695.161	-0.112569	0.158577	-0.709869	0.477786	0.756656	ALI09	7	31052308	31111479	p14.3	ADCYAP1R1	ADCYAP1R1	protein_coding	0.92494	non-significant	non-significant	TRUE	unchanged	Unaffected	TRUE	31052.3	31.0523
ENSG00000078596	10.9122	3.10237	0.720211	4.30758	1.65051e-05	0.000343738	ALI09	X	79360384	79367667	q21.1	ITM2A	ITM2A	protein_coding	8.58826	significant	significant	FALSE	upregulated	Unaffected	TRUE	79360.4	79.3604
ENSG00000078618	4114.83	0.270709	0.0999847	2.70751	0.00677908	0.0530253	ALI09	1	51789191	51878937	p32.3	NRDC	NRDC	protein_coding	1.2064	non-significant	significant	TRUE	unchanged	Unaffected	TRUE	51789.2	51.7892
ENSG00000078668	2836.95	0.227399	0.116253	1.95606	0.0504578	0.217156	ALI09	8	42391624	42405937	p11.21	VDAC3	VDAC3	protein_coding	1.17072	non-significant	non-significant	TRUE	unchanged	Unaffected	TRUE	42391.6	42.3916
ENSG00000078674	6151.04	-0.0819921	0.109757	-0.747034	0.455043	0.742081	ALI09	8	17922840	18027975	p22	PCM1	PCM1	protein_coding	0.944752	non-significant	non-significant	TRUE	unchanged	Unaffected	TRUE	17922.8	17.9228
ENSG00000078687	657.693	-0.0668354	0.213357	-0.313257	0.754086	0.912318	ALI09	17	77959240	78108835	q25.3	TNRC6C	TNRC6C	protein_coding	0.95473	non-significant	non-significant	TRUE	unchanged	Unaffected	TRUE	77959.2	77.9592
ENSG00000078699	949.214	0.73645	0.229555	3.20816	0.00133588	0.0145237	ALI09	20	33490075	33650036	q11.21	CBFA2T2	CBFA2T2	protein_coding	1.66607	significant	significant	FALSE	upregulated	Unaffected	TRUE	33490.1	33.4901
ENSG00000078725	33.9317	0.688596	0.341796	2.01464	0.0439423	0.198184	ALI09	9	119153458	119369435	q33.1	BRINP1	BRINP1	protein_coding	1.61171	non-significant	significant	FALSE	upregulated	Unaffected	TRUE	119153	119.153
ENSG00000078747	1558.92	0.044832	0.130058	0.344708	0.730314	0.902486	ALI09	20	34363241	34540748	q11.22	ITCH	ITCH	protein_coding	1.03156	non-significant	non-significant	TRUE	unchanged	Unaffected	TRUE	34363.2	34.3632
ENSG00000078795	6.01007	-0.163058	0.662384	-0.246169	0.805552	0.93229	ALI09	5	137887968	137942747	q31.2	PKD2L2	PKD2L2	protein_coding	0.89313	non-significant	non-significant	TRUE	unchanged	Unaffected	TRUE	137888	137.888
ENSG00000078804	380.679	0.620371	0.136193	4.5551	5.23606e-06	0.000122831	ALI09	20	34704339	34713439	q11.22	TP53INP2	TP53INP2	protein_coding	1.53727	significant	significant	FALSE	upregulated	Unaffected	TRUE	34704.3	34.7043
ENSG00000078808	958.665	0.141876	0.192917	0.735427	0.46208	0.746417	ALI09	1	1216909	1232067	p36.33	SDF4	SDF4	protein_coding	1.10334	non-significant	non-significant	TRUE	unchanged	Unaffected	TRUE	1216.91	1.21691
ENSG00000078814	16.4312	-0.498537	0.473948	-1.05188	0.292854	0.601536	ALI09	20	34955810	35002437	q11.22	MYH7B	MYH7B	protein_coding	0.707824	non-significant	non-significant	FALSE	downregulated	Unaffected	TRUE	34955.8	34.9558
ENSG00000078900	20.6689	-0.83301	0.427421	-1.94892	0.0513048	0.219854	ALI09	1	3652516	3736201	p36.32	TP73	TP73	protein_coding	0.561357	non-significant	non-significant	FALSE	downregulated	Unaffected	TRUE	3652.52	3.65252
ENSG00000078902	417.716	0.311009	0.331997	0.936785	0.348869	0.654895	ALI09	11	1274371	1309654	p15.5	TOLLIP	TOLLIP	protein_coding	1.24058	non-significant	non-significant	TRUE	unchanged	Unaffected	TRUE	1274.37	1.27437
ENSG00000078967	201.691	-0.244503	0.121969	-2.00464	0.045002	0.201491	ALI09	7	43926436	43956136	p13	UBE2D4	UBE2D4	protein_coding	0.844106	non-significant	significant	TRUE	unchanged	Unaffected	TRUE	43926.4	43.9264
ENSG00000079102	122.092	-0.171361	0.482091	-0.355453	0.72225	0.89904	ALI09	8	91954967	92103286	q21.3	RUNX1T1	RUNX1T1	protein_coding	0.888005	non-significant	non-significant	TRUE	unchanged	Unaffected	TRUE	91955	91.955
ENSG00000079134	934.613	0.0582007	0.147543	0.394465	0.693238	0.884342	ALI09	18	214520	268050	p11.32	THOC1	THOC1	protein_coding	1.04117	non-significant	non-significant	TRUE	unchanged	Unaffected	TRUE	214.52	0.21452
ENSG00000079150	300.206	0.0909956	0.179261	0.507616	0.611722	0.840037	ALI09	2	178463664	178478600	q31.2	FKBP7	FKBP7	protein_coding	1.0651	non-significant	non-significant	TRUE	unchanged	Unaffected	TRUE	178464	178.464
ENSG00000079156	570.267	0.176461	0.175841	1.00352	0.315608	0.623369	ALI09	2	178194481	178402893	q31.2	OSBPL6	OSBPL6	protein_coding	1.13011	non-significant	non-significant	TRUE	unchanged	Unaffected	TRUE	178194	178.194
ENSG00000079215	1547.58	0.310758	0.140741	2.20802	0.0272431	0.144644	ALI09	5	36606355	36688334	p13.2	SLC1A3	SLC1A3	protein_coding	1.24036	non-significant	significant	TRUE	unchanged	Unaffected	TRUE	36606.4	36.6064
ENSG00000079246	18842.8	-0.19362	0.115598	-1.67494	0.0939454	0.319064	ALI09	2	216107464	216206303	q35	XRCC5	XRCC5	protein_coding	0.874409	non-significant	non-significant	TRUE	unchanged	Unaffected	TRUE	216107	216.107
ENSG00000079257	95.1008	1.0061	0.368934	2.72704	0.00639047	0.0507146	ALI09	3	158645822	158672648	q25.32	LXN	LXN	protein_coding	2.00847	non-significant	significant	FALSE	upregulated	Unaffected	TRUE	158646	158.646
ENSG00000079277	336.303	-0.356631	0.161052	-2.21438	0.0268026	0.142884	ALI09	1	46557407	46616843	p33	MKNK1	MKNK1	protein_coding	0.780986	non-significant	significant	TRUE	unchanged	Unaffected	TRUE	46557.4	46.5574
ENSG00000079308	188.375	0.441628	0.444953	0.992527	0.32094	0.62787	ALI09	2	217799588	218033982	q35	TNS1	TNS1	protein_coding	1.35814	non-significant	non-significant	FALSE	upregulated	Unaffected	TRUE	217800	217.8
ENSG00000079313	297.572	-0.0401685	0.311497	-0.128953	0.897395	0.963869	ALI09	19	1815248	1848483	p13.3	REXO1	REXO1	protein_coding	0.972541	non-significant	non-significant	TRUE	unchanged	Unaffected	TRUE	1815.25	1.81525
ENSG00000079332	2614.98	0.211962	0.0953642	2.22265	0.0262393	0.141028	ALI09	10	70147289	70170523	q22.1	SAR1A	SAR1A	protein_coding	1.15826	non-significant	significant	TRUE	unchanged	Unaffected	TRUE	70147.3	70.1473
ENSG00000079335	353.226	-0.45579	0.185974	-2.45082	0.014253	0.0925146	ALI09	1	100345001	100520277	p21.2	CDC14A	CDC14A	protein_coding	0.729111	non-significant	significant	FALSE	downregulated	Unaffected	TRUE	100345	100.345
ENSG00000079337	16.2379	-0.808703	0.587165	-1.3773	0.168419	0.44869	ALI09	12	47734363	47771040	q13.11	RAPGEF3	RAPGEF3	protein_coding	0.570895	non-significant	non-significant	FALSE	downregulated	Unaffected	TRUE	47734.4	47.7344
ENSG00000079387	1268.72	-0.0422688	0.0973378	-0.434249	0.664108	0.868351	ALI09	12	48042897	48106079	q13.11	SENP1	SENP1	protein_coding	0.971127	non-significant	non-significant	TRUE	unchanged	Unaffected	TRUE	48042.9	48.0429
ENSG00000079432	868.656	-0.135763	0.303499	-0.447325	0.654641	0.864059	ALI09	19	42268537	42295797	q13.2	CIC	CIC	protein_coding	0.910188	non-significant	non-significant	TRUE	unchanged	Unaffected	TRUE	42268.5	42.2685
ENSG00000079435	119.615	-0.315805	0.351693	-0.897957	0.369208	0.674187	ALI09	19	42401514	42427388	q13.2	LIPE	LIPE	protein_coding	0.803402	non-significant	non-significant	TRUE	unchanged	Unaffected	TRUE	42401.5	42.4015
ENSG00000079459	10558.5	-0.220035	0.106225	-2.0714	0.0383214	0.182073	ALI09	8	11795573	11839304	p23.1	FDFT1	FDFT1	protein_coding	0.858545	non-significant	significant	TRUE	unchanged	Unaffected	TRUE	11795.6	11.7956
ENSG00000079462	969.266	-0.173322	0.159151	-1.08905	0.276134	0.585017	ALI09	19	42297033	42303546	q13.2	PAFAH1B3	PAFAH1B3	protein_coding	0.886798	non-significant	non-significant	TRUE	unchanged	Unaffected	TRUE	42297	42.297
ENSG00000079482	250.112	-0.0326084	0.184367	-0.176866	0.859613	0.951587	ALI09	X	68042344	68433913	q12	OPHN1	OPHN1	protein_coding	0.977651	non-significant	non-significant	TRUE	unchanged	Unaffected	TRUE	68042.3	68.0423
ENSG00000079616	2780.79	-0.0811825	0.114408	-0.70959	0.477958	0.756794	ALI09	16	29790719	29805384	p11.2	KIF22	KIF22	protein_coding	0.945283	non-significant	non-significant	TRUE	unchanged	Unaffected	TRUE	29790.7	29.7907
ENSG00000079691	251.127	1.01512	0.190976	5.31543	1.06406e-07	3.6824e-06	ALI09	6	25279078	25620530	p22.2	CARMIL1	CARMIL1	protein_coding	2.02107	significant	significant	FALSE	upregulated	Unaffected	TRUE	25279.1	25.2791
ENSG00000079739	661.689	0.433116	0.102036	4.24474	2.18846e-05	0.000439201	ALI09	1	63593411	63660245	p31.3	PGM1	PGM1	protein_coding	1.35015	significant	significant	FALSE	upregulated	Unaffected	TRUE	63593.4	63.5934
ENSG00000079785	4959.17	0.00895135	0.0983486	0.0910165	0.927479	0.974755	ALI09	2	15591178	15634346	p24.3	DDX1	DDX1	protein_coding	1.00622	non-significant	non-significant	TRUE	unchanged	Unaffected	TRUE	15591.2	15.5912
ENSG00000079805	2005.28	0.035153	0.127439	0.275841	0.78267	0.924944	ALI09	19	10718079	10833488	p13.2	DNM2	DNM2	protein_coding	1.02467	non-significant	non-significant	TRUE	unchanged	Unaffected	TRUE	10718.1	10.7181
ENSG00000079819	1979.78	0.195639	0.101301	1.93125	0.053452	0.22575	ALI09	6	130839347	131063322	q23.2	EPB41L2	EPB41L2	protein_coding	1.14523	non-significant	non-significant	TRUE	unchanged	Unaffected	TRUE	130839	130.839
ENSG00000079841	36.8498	-1.25703	0.343397	-3.66057	0.000251659	0.00362984	ALI09	6	71886703	72403143	q13	RIMS1	RIMS1	protein_coding	0.418405	significant	significant	FALSE	downregulated	Unaffected	TRUE	71886.7	71.8867
ENSG00000079931	108.454	-0.221569	0.245268	-0.903376	0.366327	0.671822	ALI09	6	132296055	132401475	q23.2	MOXD1	MOXD1	protein_coding	0.857632	non-significant	non-significant	TRUE	unchanged	Unaffected	TRUE	132296	132.296
ENSG00000079950	995.601	0.0998468	0.162463	0.614583	0.53883	0.797638	ALI09	6	132445867	132513198	q23.2	STX7	STX7	protein_coding	1.07166	non-significant	non-significant	TRUE	unchanged	Unaffected	TRUE	132446	132.446
ENSG00000079974	765.889	-0.0341505	0.0875916	-0.389883	0.696623	0.8859	ALI09	22	50767501	50783662	q13.33	RABL2B	RABL2B	protein_coding	0.976607	non-significant	non-significant	TRUE	unchanged	Unaffected	TRUE	50767.5	50.7675
ENSG00000079999	960.559	0.0181306	0.136047	0.133267	0.893982	0.963024	ALI09	19	10486125	10503558	p13.2	KEAP1	KEAP1	protein_coding	1.01265	non-significant	non-significant	TRUE	unchanged	Unaffected	TRUE	10486.1	10.4861
ENSG00000080031	18.346	0.624183	0.447514	1.39478	0.163083	0.441483	ALI09	19	55181247	55209506	q13.42	PTPRH	PTPRH	protein_coding	1.54134	non-significant	non-significant	FALSE	upregulated	Unaffected	TRUE	55181.2	55.1812
ENSG00000080166	8.94288	1.8383	0.521921	3.52219	0.000428003	0.00565957	ALI09	13	94436811	94479682	q32.1	DCT	DCT	protein_coding	3.5759	significant	significant	FALSE	upregulated	Unaffected	TRUE	94436.8	94.4368
ENSG00000080189	660.143	-0.0217834	0.148276	-0.146911	0.883202	0.960038	ALI09	20	46345980	46364458	q13.12	SLC35C2	SLC35C2	protein_coding	0.985014	non-significant	non-significant	TRUE	unchanged	Unaffected	TRUE	46346	46.346
ENSG00000080200	386.925	0.423532	0.144786	2.92523	0.00344199	0.0312898	ALI09	3	97822011	97944984	q11.2	CRYBG3	CRYBG3	protein_coding	1.34121	significant	significant	FALSE	upregulated	Unaffected	TRUE	97822	97.822
ENSG00000080224	17.3044	0.610427	0.53852	1.13353	0.256993	0.564836	ALI09	3	96814581	97752460	q11.2	EPHA6	EPHA6	protein_coding	1.52671	non-significant	non-significant	FALSE	upregulated	Unaffected	TRUE	96814.6	96.8146
ENSG00000080298	2269.49	-0.665923	0.162124	-4.10749	3.99983e-05	0.000741047	ALI09	9	3218297	3526004	p24.2	RFX3	RFX3	protein_coding	0.630285	significant	significant	FALSE	downregulated	Unaffected	TRUE	3218.3	3.2183
ENSG00000080345	2980.65	-0.138232	0.135376	-1.02109	0.30721	0.615712	ALI09	2	151409883	151508013	q23.3	RIF1	RIF1	protein_coding	0.908632	non-significant	non-significant	TRUE	unchanged	Unaffected	TRUE	151410	151.41
ENSG00000080371	1254.39	-0.0321179	0.112291	-0.286024	0.774859	0.921729	ALI09	12	71754863	71800286	q21.1	RAB21	RAB21	protein_coding	0.977984	non-significant	non-significant	TRUE	unchanged	Unaffected	TRUE	71754.9	71.7549
ENSG00000080493	245.01	0.915918	0.263984	3.46959	0.000521252	0.00662126	ALI09	4	71062667	71572087	q13.3	SLC4A4	SLC4A4	protein_coding	1.88677	significant	significant	FALSE	upregulated	Unaffected	TRUE	71062.7	71.0627
ENSG00000080503	372.717	0.464303	0.25649	1.81022	0.0702619	0.268942	ALI09	9	1980290	2193624	p24.3	SMARCA2	SMARCA2	protein_coding	1.37965	non-significant	non-significant	FALSE	upregulated	Unaffected	TRUE	1980.29	1.98029
ENSG00000080546	969.15	-0.302316	0.187063	-1.61611	0.10607	0.345312	ALI09	6	108986437	109094819	q21	SESN1	SESN1	protein_coding	0.81095	non-significant	non-significant	TRUE	unchanged	Unaffected	TRUE	108986	108.986
ENSG00000080561	90.532	0.439297	0.346845	1.26655	0.205316	0.500677	ALI09	X	107825755	107931637	q22.3	MID2	MID2	protein_coding	1.35594	non-significant	non-significant	FALSE	upregulated	Unaffected	TRUE	107826	107.826
ENSG00000080573	17.528	-1.43688	0.759234	-1.89254	0.0584194	0.239901	ALI09	19	9959561	10010504	p13.2	COL5A3	COL5A3	protein_coding	0.369365	non-significant	non-significant	FALSE	downregulated	Unaffected	TRUE	9959.56	9.95956
ENSG00000080603	3340.13	-0.0229032	0.184695	-0.124006	0.901311	0.965025	ALI09	16	30698209	30741409	p11.2	SRCAP	SRCAP	protein_coding	0.98425	non-significant	non-significant	TRUE	unchanged	Unaffected	TRUE	30698.2	30.6982
ENSG00000080608	784.471	-0.232831	0.197139	-1.18105	0.237584	0.543004	ALI09	9	2720469	2844095	p24.2	PUM3	PUM3	protein_coding	0.850964	non-significant	non-significant	TRUE	unchanged	Unaffected	TRUE	2720.47	2.72047
ENSG00000080644	42.715	1.3998	0.562182	2.48994	0.0127763	0.0854688	ALI09	15	78593052	78621295	q25.1	CHRNA3	CHRNA3	protein_coding	2.63865	non-significant	significant	FALSE	upregulated	Unaffected	TRUE	78593.1	78.5931
ENSG00000080709	10.7104	1.16011	0.419317	2.76666	0.00566332	0.0463587	ALI09	5	114055926	114496500	q22.3	KCNN2	KCNN2	protein_coding	2.23475	significant	significant	FALSE	upregulated	Unaffected	TRUE	114056	114.056
ENSG00000080802	566.536	0.124551	0.137339	0.906892	0.364464	0.670427	ALI09	7	135361795	135510127	q33	CNOT4	CNOT4	protein_coding	1.09017	non-significant	non-significant	TRUE	unchanged	Unaffected	TRUE	135362	135.362
ENSG00000080815	2407.56	0.218272	0.0676411	3.22691	0.00125135	0.01374	ALI09	14	73136418	73223691	q24.2	PSEN1	PSEN1	protein_coding	1.16334	significant	significant	TRUE	unchanged	Unaffected	TRUE	73136.4	73.1364
ENSG00000080819	464.133	0.0182751	0.0792185	0.230692	0.817554	0.936337	ALI09	3	98579446	98593648	q11.2	CPOX	CPOX	protein_coding	1.01275	non-significant	non-significant	TRUE	unchanged	Unaffected	TRUE	98579.4	98.5794
ENSG00000080822	1468.66	0.0190632	0.109317	0.174386	0.861562	0.952087	ALI09	3	98497912	98523066	q11.2	CLDND1	CLDND1	protein_coding	1.0133	non-significant	non-significant	TRUE	unchanged	Unaffected	TRUE	98497.9	98.4979
ENSG00000080823	101.97	-0.657403	0.266014	-2.47131	0.0134617	0.0888077	ALI09	14	102224500	102305190	q32.31	MOK	MOK	protein_coding	0.634018	non-significant	significant	FALSE	downregulated	Unaffected	TRUE	102224	102.225
ENSG00000080824	42368.1	0.016678	0.165098	0.101019	0.919536	0.971612	ALI09	14	102080742	102139699	q32.31	HSP90AA1	HSP90AA1	protein_coding	1.01163	non-significant	non-significant	TRUE	unchanged	Unaffected	TRUE	102081	102.081
ENSG00000080839	807.709	-0.103676	0.130598	-0.793858	0.427278	0.721978	ALI09	20	36996349	37095997	q11.23	RBL1	RBL1	protein_coding	0.930659	non-significant	non-significant	TRUE	unchanged	Unaffected	TRUE	36996.3	36.9963
ENSG00000080845	2015.39	-0.291273	0.170705	-1.70629	0.0879535	0.307032	ALI09	20	36306336	36528637	q11.23	DLGAP4	DLGAP4	protein_coding	0.817181	non-significant	non-significant	TRUE	unchanged	Unaffected	TRUE	36306.3	36.3063
ENSG00000080854	451.623	0.142853	0.214306	0.666585	0.505037	0.774367	ALI09	11	133896438	133956968	q25	IGSF9B	IGSF9B	protein_coding	1.10409	non-significant	non-significant	TRUE	unchanged	Unaffected	TRUE	133896	133.896
ENSG00000080947	43.2849	-0.371619	0.38194	-0.972978	0.330564	0.637757	ALI09	1	16467436	16499257	p36.13	CROCCP3	CROCCP3	transcribed_unprocessed_pseudogene	0.772915	non-significant	non-significant	TRUE	unchanged	Unaffected	FALSE	16467.4	16.4674
ENSG00000080986	1740.42	0.385786	0.111764	3.45178	0.000556906	0.00701467	ALI09	18	2571557	2616635	p11.32	NDC80	NDC80	protein_coding	1.30657	significant	significant	FALSE	upregulated	Unaffected	TRUE	2571.56	2.57156
ENSG00000081014	495.681	-0.125881	0.145532	-0.864969	0.387056	0.689642	ALI09	15	50908672	51005895	q21.2	AP4E1	AP4E1	protein_coding	0.916444	non-significant	non-significant	TRUE	unchanged	Unaffected	TRUE	50908.7	50.9087
ENSG00000081019	955.194	-0.413599	0.14347	-2.88282	0.00394133	0.0348032	ALI09	1	113761832	113812476	p13.2	RSBN1	RSBN1	protein_coding	0.750748	significant	significant	TRUE	unchanged	Unaffected	TRUE	113762	113.762
ENSG00000081026	627.254	-0.120036	0.144403	-0.831254	0.40583	0.705525	ALI09	1	113390515	113685923	p13.2	MAGI3	MAGI3	protein_coding	0.920165	non-significant	non-significant	TRUE	unchanged	Unaffected	TRUE	113391	113.391
ENSG00000081041	10.4735	1.04118	0.499159	2.08586	0.036991	0.177691	ALI09	4	74097040	74099196	q13.3	CXCL2	CXCL2	protein_coding	2.05791	non-significant	significant	FALSE	upregulated	Unaffected	TRUE	74097	74.097
ENSG00000081051	14.4386	-0.951844	0.997446	-0.954281	0.339941	0.646571	ALI09	4	73431138	73456174	q13.3	AFP	AFP	protein_coding	0.516971	non-significant	non-significant	FALSE	downregulated	Unaffected	TRUE	73431.1	73.4311
ENSG00000081059	336.279	0.0916021	0.157607	0.581207	0.561101	0.811836	ALI09	5	134114681	134151865	q31.1	TCF7	TCF7	protein_coding	1.06555	non-significant	non-significant	TRUE	unchanged	Unaffected	TRUE	134115	134.115
ENSG00000081087	323.167	-0.219016	0.230486	-0.950235	0.341993	0.648333	ALI09	6	108041409	108165854	q21	OSTM1	OSTM1	protein_coding	0.859151	non-significant	non-significant	TRUE	unchanged	Unaffected	TRUE	108041	108.041
ENSG00000081138	456.627	0.358128	0.160615	2.22973	0.0257654	0.139266	ALI09	18	65750252	65890337	q22.1	CDH7	CDH7	protein_coding	1.28176	non-significant	significant	FALSE	upregulated	Unaffected	TRUE	65750.3	65.7503
ENSG00000081148	11.8551	0.977227	0.388679	2.51423	0.0119293	0.0815989	ALI09	3	101222546	101320575	q12.3	IMPG2	IMPG2	protein_coding	1.96868	non-significant	significant	FALSE	upregulated	Unaffected	TRUE	101223	101.223
ENSG00000081154	2784.97	-0.0208546	0.138045	-0.151071	0.87992	0.959106	ALI09	3	101574180	101594465	q12.3	PCNP	PCNP	protein_coding	0.985649	non-significant	non-significant	TRUE	unchanged	Unaffected	TRUE	101574	101.574
ENSG00000081177	716.848	-0.014557	0.174722	-0.0833151	0.933601	0.976898	ALI09	14	69191511	69244020	q24.1	EXD2	EXD2	protein_coding	0.989961	non-significant	non-significant	TRUE	unchanged	Unaffected	TRUE	69191.5	69.1915
ENSG00000081181	346.54	-0.236194	0.115345	-2.04772	0.0405874	0.188534	ALI09	14	67619920	67651708	q24.1	ARG2	ARG2	protein_coding	0.848982	non-significant	significant	TRUE	unchanged	Unaffected	TRUE	67619.9	67.6199
ENSG00000081189	107.669	1.30508	0.394758	3.30603	0.000946278	0.0108921	ALI09	5	88717117	88904257	q14.3	MEF2C	MEF2C	protein_coding	2.47098	significant	significant	FALSE	upregulated	Unaffected	TRUE	88717.1	88.7171
ENSG00000081307	946.17	-0.177188	0.106524	-1.66336	0.0962406	0.324078	ALI09	3	132654446	132679794	q22.1	UBA5	UBA5	protein_coding	0.884425	non-significant	non-significant	TRUE	unchanged	Unaffected	TRUE	132654	132.654
ENSG00000081320	374.743	0.423863	0.152125	2.78627	0.00533177	0.0442317	ALI09	2	196133583	196176503	q32.3	STK17B	STK17B	protein_coding	1.34152	significant	significant	FALSE	upregulated	Unaffected	TRUE	196134	196.134
ENSG00000081377	436.542	0.11711	0.129184	0.906539	0.36465	0.670594	ALI09	9	96490241	96619843	q22.33	CDC14B	CDC14B	protein_coding	1.08456	non-significant	non-significant	TRUE	unchanged	Unaffected	TRUE	96490.2	96.4902
ENSG00000081386	552.769	0.195854	0.133362	1.4686	0.141942	0.408791	ALI09	9	96755865	96778129	q22.33	ZNF510	ZNF510	protein_coding	1.1454	non-significant	non-significant	TRUE	unchanged	Unaffected	TRUE	96755.9	96.7559
ENSG00000081479	3232.02	-2.7427	0.252736	-10.852	1.95023e-27	4.54446e-25	ALI09	2	169127109	169362534	q31.1	LRP2	LRP2	protein_coding	0.149404	significant	significant	FALSE	downregulated	Unaffected	TRUE	169127	169.127
ENSG00000081665	229.609	0.18131	0.208781	0.868418	0.385166	0.688225	ALI09	19	19785839	19821751	p13.11	ZNF506	ZNF506	protein_coding	1.13391	non-significant	non-significant	TRUE	unchanged	Unaffected	TRUE	19785.8	19.7858
ENSG00000081692	279.055	-0.0874616	0.210832	-0.414841	0.678259	0.87573	ALI09	1	227730425	227735411	q42.13	JMJD4	JMJD4	protein_coding	0.941177	non-significant	non-significant	TRUE	unchanged	Unaffected	TRUE	227730	227.73
ENSG00000081721	431.173	-0.0628756	0.186853	-0.336497	0.736496	0.90463	ALI09	1	161749758	161757238	q23.3	DUSP12	DUSP12	protein_coding	0.957354	non-significant	non-significant	TRUE	unchanged	Unaffected	TRUE	161750	161.75
ENSG00000081760	621.325	0.509421	0.115911	4.39494	1.10803e-05	0.000240555	ALI09	12	125065434	125143333	q24.31	AACS	AACS	protein_coding	1.42348	significant	significant	FALSE	upregulated	Unaffected	TRUE	125065	125.065
ENSG00000081791	1361.29	-0.267832	0.153698	-1.74258	0.0814063	0.292765	ALI09	5	141923855	141942047	q31.3	DELE1	DELE1	protein_coding	0.830566	non-significant	non-significant	TRUE	unchanged	Unaffected	TRUE	141924	141.924
ENSG00000081803	288.84	-0.501175	0.124471	-4.02644	5.66273e-05	0.000999869	ALI09	7	122318411	122886759	q31.32	CADPS2	CADPS2	protein_coding	0.706531	significant	significant	FALSE	downregulated	Unaffected	TRUE	122318	122.318
ENSG00000081818	6.8007	-0.187004	0.557894	-0.335197	0.737477	0.905154	ALI09	5	141121818	141125623	q31.3	PCDHB4	PCDHB4	protein_coding	0.878428	non-significant	non-significant	TRUE	unchanged	Unaffected	TRUE	141122	141.122
ENSG00000081842	105.776	1.53038	0.492815	3.10538	0.00190033	0.0192809	ALI09	5	140827958	141012347	q31.3	PCDHA6	PCDHA6	protein_coding	2.88862	significant	significant	FALSE	upregulated	Unaffected	TRUE	140828	140.828
ENSG00000081853	12.8132	-0.876457	0.493644	-1.77548	0.0758178	0.282	ALI09	5	141338760	141512975	q31.3	PCDHGA2	PCDHGA2	protein_coding	0.544703	non-significant	non-significant	FALSE	downregulated	Unaffected	TRUE	141339	141.339
ENSG00000081870	500.874	0.370664	0.167565	2.21206	0.0269626	0.143518	ALI09	1	53916574	53945699	p32.3	HSPB11	HSPB11	protein_coding	1.29295	non-significant	significant	FALSE	upregulated	Unaffected	TRUE	53916.6	53.9166
ENSG00000081913	1923.65	-0.774127	0.153701	-5.03659	4.73904e-07	1.40775e-05	ALI09	18	62715541	62980433	q21.33	PHLPP1	PHLPP1	protein_coding	0.584743	significant	significant	FALSE	downregulated	Unaffected	TRUE	62715.5	62.7155
ENSG00000081923	11.2924	-0.849207	0.839054	-1.0121	0.31149	0.620141	ALI09	18	57646426	57803315	q21.31	ATP8B1	ATP8B1	protein_coding	0.55509	non-significant	non-significant	FALSE	downregulated	Unaffected	TRUE	57646.4	57.6464
ENSG00000082014	531.205	-0.150108	0.141165	-1.06335	0.287624	0.596303	ALI09	7	151238764	151277896	q36.1	SMARCD3	SMARCD3	protein_coding	0.901183	non-significant	non-significant	TRUE	unchanged	Unaffected	TRUE	151239	151.239
ENSG00000082068	871.106	-0.141154	0.116442	-1.21223	0.225426	0.528403	ALI09	5	37379285	37753435	p13.2	WDR70	WDR70	protein_coding	0.906794	non-significant	non-significant	TRUE	unchanged	Unaffected	TRUE	37379.3	37.3793
ENSG00000082146	1264.72	0.110743	0.176214	0.62846	0.529703	0.791713	ALI09	2	201387858	201480846	q33.1	STRADB	STRADB	protein_coding	1.07978	non-significant	non-significant	TRUE	unchanged	Unaffected	TRUE	201388	201.388
ENSG00000082153	10156.8	-0.246049	0.130973	-1.87863	0.0602953	0.244256	ALI09	2	200810594	200827338	q33.1	BZW1	BZW1	protein_coding	0.843202	non-significant	non-significant	TRUE	unchanged	Unaffected	TRUE	200811	200.811
ENSG00000082196	27.5237	-0.219145	0.420049	-0.521713	0.60187	0.834104	ALI09	5	34017858	34043213	p13.2	C1QTNF3	C1QTNF3	protein_coding	0.859074	non-significant	non-significant	TRUE	unchanged	Unaffected	TRUE	34017.9	34.0179
ENSG00000082212	1872.33	-0.0373778	0.166045	-0.225107	0.821896	0.93791	ALI09	18	50879080	50954257	q21.2	ME2	ME2	protein_coding	0.974424	non-significant	non-significant	TRUE	unchanged	Unaffected	TRUE	50879.1	50.8791
ENSG00000082213	1101.64	-0.0388284	0.118907	-0.326544	0.744013	0.907796	ALI09	5	31532287	31555053	p13.3	C5orf22	C5orf22	protein_coding	0.973445	non-significant	non-significant	TRUE	unchanged	Unaffected	TRUE	31532.3	31.5323
ENSG00000082258	1441.59	-0.456447	0.146536	-3.11491	0.00184003	0.0188056	ALI09	2	134918235	134959342	q21.3	CCNT2	CCNT2	protein_coding	0.728779	significant	significant	FALSE	downregulated	Unaffected	TRUE	134918	134.918
ENSG00000082269	829.208	-0.271739	0.107321	-2.53203	0.0113405	0.0785447	ALI09	6	70412941	70561174	q13	FAM135A	FAM135A	protein_coding	0.82832	non-significant	significant	TRUE	unchanged	Unaffected	TRUE	70412.9	70.4129
ENSG00000082293	7.38537	-0.304813	0.625492	-0.487317	0.626034	0.848965	ALI09	6	69866556	70212468	q13	COL19A1	COL19A1	protein_coding	0.809547	non-significant	non-significant	TRUE	unchanged	Unaffected	TRUE	69866.6	69.8666
ENSG00000082397	603.631	0.399309	0.195084	2.04686	0.0406714	0.188875	ALI09	18	5392381	5630700	p11.31	EPB41L3	EPB41L3	protein_coding	1.31888	non-significant	significant	FALSE	upregulated	Unaffected	TRUE	5392.38	5.39238
ENSG00000082438	141.621	-0.0945186	0.266242	-0.35501	0.722582	0.899179	ALI09	2	164653624	164843679	q24.3	COBLL1	COBLL1	protein_coding	0.936585	non-significant	non-significant	TRUE	unchanged	Unaffected	TRUE	164654	164.654
ENSG00000082458	1218.96	-0.342088	0.143265	-2.38781	0.0169493	0.104394	ALI09	X	70444835	70505490	q13.1	DLG3	DLG3	protein_coding	0.788899	non-significant	significant	TRUE	unchanged	Unaffected	TRUE	70444.8	70.4448
ENSG00000082482	92.4266	-0.931426	0.388533	-2.39729	0.0165168	0.102634	ALI09	1	215005775	215237090	q41	KCNK2	KCNK2	protein_coding	0.52434	non-significant	significant	FALSE	downregulated	Unaffected	TRUE	215006	215.006
ENSG00000082497	164.109	-0.429454	0.198677	-2.16157	0.0306511	0.157128	ALI09	1	210232796	210246631	q32.2	SERTAD4	SERTAD4	protein_coding	0.742543	non-significant	significant	FALSE	downregulated	Unaffected	TRUE	210233	210.233
ENSG00000082512	156.417	-1.43869	0.177924	-8.08596	6.16742e-16	6.18866e-14	ALI09	1	211326615	211374946	q32.3	TRAF5	TRAF5	protein_coding	0.368902	significant	significant	FALSE	downregulated	Unaffected	TRUE	211327	211.327
ENSG00000082515	584.227	-0.189114	0.0891738	-2.12074	0.0339438	0.16849	ALI09	5	154941073	154969411	q33.2	MRPL22	MRPL22	protein_coding	0.877144	non-significant	significant	TRUE	unchanged	Unaffected	TRUE	154941	154.941
ENSG00000082516	1257.03	-0.0234255	0.0831384	-0.281765	0.778124	0.922905	ALI09	5	154887411	154938211	q33.2	GEMIN5	GEMIN5	protein_coding	0.983894	non-significant	non-significant	TRUE	unchanged	Unaffected	TRUE	154887	154.887
ENSG00000082556	314.347	1.62958	0.363223	4.48646	7.24176e-06	0.000164544	ALI09	8	53225724	53251637	q11.23	OPRK1	OPRK1	protein_coding	3.09424	significant	significant	FALSE	upregulated	Unaffected	TRUE	53225.7	53.2257
ENSG00000082641	6541.99	-0.00843365	0.104522	-0.0806875	0.93569	0.977874	ALI09	17	48048329	48061545	q21.32	NFE2L1	NFE2L1	protein_coding	0.994171	non-significant	non-significant	TRUE	unchanged	Unaffected	TRUE	48048.3	48.0483
ENSG00000082684	3305.32	-0.472233	0.188646	-2.50327	0.0123052	0.0833809	ALI09	3	122909082	123028605	q21.1	SEMA5B	SEMA5B	protein_coding	0.720848	non-significant	significant	FALSE	downregulated	Unaffected	TRUE	122909	122.909
ENSG00000082701	3274.26	-0.0487282	0.0989985	-0.492211	0.62257	0.846677	ALI09	3	119821321	120094994	q13.33	GSK3B	GSK3B	protein_coding	0.966788	non-significant	non-significant	TRUE	unchanged	Unaffected	TRUE	119821	119.821
ENSG00000082781	1271.33	-0.626282	0.203512	-3.07737	0.00208839	0.0207966	ALI09	3	124761948	124901418	q21.2	ITGB5	ITGB5	protein_coding	0.647844	significant	significant	FALSE	downregulated	Unaffected	TRUE	124762	124.762
ENSG00000082805	964.832	0.121146	0.17009	0.712244	0.476314	0.756212	ALI09	12	990509	1495933	p13.33	ERC1	ERC1	protein_coding	1.0876	non-significant	non-significant	TRUE	unchanged	Unaffected	TRUE	990.509	0.990509
ENSG00000082898	9936.12	0.171505	0.131661	1.30262	0.192704	0.484578	ALI09	2	61476032	61538741	p15	XPO1	XPO1	protein_coding	1.12623	non-significant	non-significant	TRUE	unchanged	Unaffected	TRUE	61476	61.476
ENSG00000082996	771.015	0.0674317	0.110865	0.60823	0.543035	0.800383	ALI09	3	149812770	149962139	q25.1	RNF13	RNF13	protein_coding	1.04785	non-significant	non-significant	TRUE	unchanged	Unaffected	TRUE	149813	149.813
ENSG00000083067	142.663	-2.52048	0.328551	-7.67149	1.7001e-14	1.46726e-12	ALI09	9	70529060	71446904	q21.13	TRPM3	TRPM3	protein_coding	0.174285	significant	significant	FALSE	downregulated	Unaffected	TRUE	70529.1	70.5291
ENSG00000083093	553.308	-0.104578	0.113325	-0.922815	0.356104	0.662118	ALI09	16	23603160	23641310	p12.2	PALB2	PALB2	protein_coding	0.930077	non-significant	non-significant	TRUE	unchanged	Unaffected	TRUE	23603.2	23.6032
ENSG00000083097	512.678	0.0261173	0.169981	0.153648	0.877887	0.958575	ALI09	6	83067666	83171350	q14.1	DOP1A	DOP1A	protein_coding	1.01827	non-significant	non-significant	TRUE	unchanged	Unaffected	TRUE	83067.7	83.0677
ENSG00000083099	1450.56	0.0630945	0.128014	0.492873	0.622103	0.846366	ALI09	6	89568144	89638749	q15	LYRM2	LYRM2	protein_coding	1.0447	non-significant	non-significant	TRUE	unchanged	Unaffected	TRUE	89568.1	89.5681
ENSG00000083123	669.03	-0.173305	0.109647	-1.58057	0.113976	0.359984	ALI09	6	80106647	80346270	q14.1	BCKDHB	BCKDHB	protein_coding	0.886809	non-significant	non-significant	TRUE	unchanged	Unaffected	TRUE	80106.6	80.1066
ENSG00000083168	3214.68	0.0382113	0.0892827	0.427981	0.668665	0.870954	ALI09	8	41929479	42051994	p11.21	KAT6A	KAT6A	protein_coding	1.02684	non-significant	non-significant	TRUE	unchanged	Unaffected	TRUE	41929.5	41.9295
ENSG00000083223	449.501	0.259749	0.143947	1.80448	0.0711564	0.270965	ALI09	9	86287733	86354454	q21.33	TUT7	TUT7	protein_coding	1.19727	non-significant	non-significant	TRUE	unchanged	Unaffected	TRUE	86287.7	86.2877
ENSG00000083290	822.797	-0.0620668	0.188442	-0.329369	0.741877	0.907211	ALI09	17	19770829	19867936	p11.2	ULK2	ULK2	protein_coding	0.957891	non-significant	non-significant	TRUE	unchanged	Unaffected	TRUE	19770.8	19.7708
ENSG00000083312	10276.7	0.172762	0.0878205	1.96722	0.0491579	0.213476	ALI09	5	72816312	72916733	q13.2	TNPO1	TNPO1	protein_coding	1.12721	non-significant	significant	TRUE	unchanged	Unaffected	TRUE	72816.3	72.8163
ENSG00000083444	1651.63	0.000137699	0.190431	0.000723089	0.999423	0.999831	ALI09	1	11934205	11975538	p36.22	PLOD1	PLOD1	protein_coding	1.0001	non-significant	non-significant	TRUE	unchanged	Unaffected	TRUE	11934.2	11.9342
ENSG00000083454	6.40654	-2.92683	1.04895	-2.79024	0.00526697	0.0438329	ALI09	17	3672199	3696240	p13.2	P2RX5	P2RX5	protein_coding	0.131503	significant	significant	FALSE	downregulated	Unaffected	TRUE	3672.2	3.6722
ENSG00000083457	404.942	-0.00375365	0.184656	-0.0203278	0.983782	0.995266	ALI09	17	3714628	3801188	p13.2	ITGAE	ITGAE	protein_coding	0.997402	non-significant	non-significant	TRUE	unchanged	Unaffected	TRUE	3714.63	3.71463
ENSG00000083520	1466.06	-0.104123	0.142583	-0.730262	0.46523	0.74811	ALI09	13	72752169	72782096	q21.33	DIS3	DIS3	protein_coding	0.93037	non-significant	non-significant	TRUE	unchanged	Unaffected	TRUE	72752.2	72.7522
ENSG00000083535	406.713	-0.236903	0.145601	-1.62707	0.103722	0.339884	ALI09	13	72782133	73016461	q21.33	PIBF1	PIBF1	protein_coding	0.848565	non-significant	non-significant	TRUE	unchanged	Unaffected	TRUE	72782.1	72.7821
ENSG00000083544	398.727	0.233991	0.122181	1.91513	0.0554763	0.231948	ALI09	13	60396457	60573878	q21.2	TDRD3	TDRD3	protein_coding	1.17608	non-significant	non-significant	TRUE	unchanged	Unaffected	TRUE	60396.5	60.3965
ENSG00000083635	400.344	-0.144122	0.167896	-0.858399	0.390672	0.693512	ALI09	13	44939249	44989471	q14.12	NUFIP1	NUFIP1	protein_coding	0.90493	non-significant	non-significant	TRUE	unchanged	Unaffected	TRUE	44939.2	44.9392
ENSG00000083642	2164.64	-0.0311331	0.112887	-0.27579	0.78271	0.924944	ALI09	13	32586452	32778019	q13.1	PDS5B	PDS5B	protein_coding	0.978651	non-significant	non-significant	TRUE	unchanged	Unaffected	TRUE	32586.5	32.5865
ENSG00000083720	1043.51	-0.154057	0.117225	-1.31419	0.188782	0.478793	ALI09	5	41730065	41870425	p13.1	OXCT1	OXCT1	protein_coding	0.89872	non-significant	non-significant	TRUE	unchanged	Unaffected	TRUE	41730.1	41.7301
ENSG00000083750	259.842	0.0815386	0.14653	0.556465	0.577893	0.821499	ALI09	X	55717749	55758774	p11.21	RRAGB	RRAGB	protein_coding	1.05815	non-significant	non-significant	TRUE	unchanged	Unaffected	TRUE	55717.7	55.7177
ENSG00000083799	470.099	0.0445253	0.131644	0.338226	0.735193	0.904264	ALI09	16	50742050	50801935	q12.1	CYLD	CYLD	protein_coding	1.03134	non-significant	non-significant	TRUE	unchanged	Unaffected	TRUE	50742.1	50.742
ENSG00000083807	97.6043	0.0154069	0.229853	0.0670293	0.946558	0.980937	ALI09	19	58479512	58512413	q13.43	SLC27A5	SLC27A5	protein_coding	1.01074	non-significant	non-significant	TRUE	unchanged	Unaffected	TRUE	58479.5	58.4795
ENSG00000083812	227.313	-0.194903	0.16604	-1.17383	0.240461	0.546721	ALI09	19	58467045	58475436	q13.43	ZNF324	ZNF324	protein_coding	0.873632	non-significant	non-significant	TRUE	unchanged	Unaffected	TRUE	58467	58.467
ENSG00000083814	161.733	0.78493	0.285935	2.74514	0.00604855	0.0486575	ALI09	19	57719751	57727624	q13.43	ZNF671	ZNF671	protein_coding	1.72301	significant	significant	FALSE	upregulated	Unaffected	TRUE	57719.8	57.7198
ENSG00000083817	205.965	-0.138994	0.170726	-0.814134	0.415568	0.71431	ALI09	19	57571566	57578911	q13.43	ZNF416	ZNF416	protein_coding	0.908152	non-significant	non-significant	TRUE	unchanged	Unaffected	TRUE	57571.6	57.5716
ENSG00000083828	209.036	0.124795	0.16646	0.7497	0.453436	0.740967	ALI09	19	57769655	57819939	q13.43	ZNF586	ZNF586	protein_coding	1.09035	non-significant	non-significant	TRUE	unchanged	Unaffected	TRUE	57769.7	57.7697
ENSG00000083838	194.53	0.0709635	0.280358	0.253117	0.800177	0.93027	ALI09	19	58474017	58481230	q13.43	ZNF446	ZNF446	protein_coding	1.05042	non-significant	non-significant	TRUE	unchanged	Unaffected	TRUE	58474	58.474
ENSG00000083844	542.525	-0.266831	0.179336	-1.48788	0.136782	0.400531	ALI09	19	57191500	57222846	q13.43	ZNF264	ZNF264	protein_coding	0.831143	non-significant	non-significant	TRUE	unchanged	Unaffected	TRUE	57191.5	57.1915
ENSG00000083845	8589.16	-0.374043	0.180157	-2.07621	0.037875	0.180476	ALI09	19	58386400	58394806	q13.43	RPS5	RPS5	protein_coding	0.771617	non-significant	significant	TRUE	unchanged	Unaffected	TRUE	58386.4	58.3864
ENSG00000083857	12292.4	-0.552971	0.097033	-5.69879	1.20658e-08	4.92305e-07	ALI09	4	186587794	186726722	q35.2	FAT1	FAT1	protein_coding	0.681615	significant	significant	FALSE	downregulated	Unaffected	TRUE	186588	186.588
ENSG00000083896	2067.04	0.109237	0.0947695	1.15266	0.249051	0.555837	ALI09	4	68310387	68350090	q13.2	YTHDC1	YTHDC1	protein_coding	1.07866	non-significant	non-significant	TRUE	unchanged	Unaffected	TRUE	68310.4	68.3104
ENSG00000083937	599.752	-0.0431641	0.161461	-0.267335	0.789212	0.927244	ALI09	3	87227271	87255556	p11.2	CHMP2B	CHMP2B	protein_coding	0.970524	non-significant	non-significant	TRUE	unchanged	Unaffected	TRUE	87227.3	87.2273
ENSG00000084070	793.892	0.104073	0.0958345	1.08597	0.277492	0.586236	ALI09	1	40344850	40423326	p34.2	SMAP2	SMAP2	protein_coding	1.0748	non-significant	non-significant	TRUE	unchanged	Unaffected	TRUE	40344.8	40.3449
ENSG00000084072	1025.73	-0.0477855	0.0978702	-0.488253	0.62537	0.848341	ALI09	1	39692182	39763914	p34.2	PPIE	PPIE	protein_coding	0.96742	non-significant	non-significant	TRUE	unchanged	Unaffected	TRUE	39692.2	39.6922
ENSG00000084073	1399.84	0.201647	0.121808	1.65545	0.0978331	0.327077	ALI09	1	40258041	40294180	p34.2	ZMPSTE24	ZMPSTE24	protein_coding	1.15001	non-significant	non-significant	TRUE	unchanged	Unaffected	TRUE	40258	40.258
ENSG00000084090	4693.32	-0.214676	0.087995	-2.43964	0.014702	0.0945162	ALI09	2	96184859	96208825	q11.2	STARD7	STARD7	protein_coding	0.86174	non-significant	significant	TRUE	unchanged	Unaffected	TRUE	96184.9	96.1849
ENSG00000084092	411.883	0.176255	0.171715	1.02644	0.304685	0.613671	ALI09	4	56963350	56977606	q12	NOA1	NOA1	protein_coding	1.12995	non-significant	non-significant	TRUE	unchanged	Unaffected	TRUE	56963.3	56.9633
ENSG00000084093	1300.44	-0.222394	0.120755	-1.84169	0.0655207	0.257168	ALI09	4	56907876	56966808	q12	REST	REST	protein_coding	0.857142	non-significant	non-significant	TRUE	unchanged	Unaffected	TRUE	56907.9	56.9079
ENSG00000084112	1175.9	-0.0142254	0.170793	-0.0832902	0.933621	0.976898	ALI09	12	108778191	108857590	q24.11	SSH1	SSH1	protein_coding	0.990188	non-significant	non-significant	TRUE	unchanged	Unaffected	TRUE	108778	108.778
ENSG00000084207	5394.68	-0.134627	0.218691	-0.615602	0.538157	0.797352	ALI09	11	67583742	67586656	q13.2	GSTP1	GSTP1	protein_coding	0.910906	non-significant	non-significant	TRUE	unchanged	Unaffected	TRUE	67583.7	67.5837
ENSG00000084234	10620	0.383831	0.130694	2.93687	0.00331538	0.0303493	ALI09	11	130068147	130144811	q24.3	APLP2	APLP2	protein_coding	1.3048	significant	significant	FALSE	upregulated	Unaffected	TRUE	130068	130.068
ENSG00000084444	711.896	0.214545	0.105594	2.03179	0.0421749	0.192826	ALI09	12	13044381	13142521	p13.1	FAM234B	FAM234B	protein_coding	1.16034	non-significant	significant	TRUE	unchanged	Unaffected	TRUE	13044.4	13.0444
ENSG00000084453	27.4386	1.77683	0.922623	1.92585	0.0541234	0.227653	ALI09	12	21264600	21419594	p12.1	SLCO1A2	SLCO1A2	protein_coding	3.42673	non-significant	non-significant	FALSE	upregulated	Unaffected	TRUE	21264.6	21.2646
ENSG00000084463	3085.09	-0.0165888	0.130435	-0.127181	0.898797	0.964173	ALI09	12	14784582	14803486	p12.3	WBP11	WBP11	protein_coding	0.988567	non-significant	non-significant	TRUE	unchanged	Unaffected	TRUE	14784.6	14.7846
ENSG00000084623	4068.61	-0.0587809	0.091015	-0.645837	0.518385	0.783342	ALI09	1	32221077	32245397	p35.2	EIF3I	EIF3I	protein_coding	0.960075	non-significant	non-significant	TRUE	unchanged	Unaffected	TRUE	32221.1	32.2211
ENSG00000084628	1186.51	-1.47836	0.371752	-3.97674	6.98669e-05	0.00120004	ALI09	1	31179745	31239887	p35.2	NKAIN1	NKAIN1	protein_coding	0.358897	significant	significant	FALSE	downregulated	Unaffected	TRUE	31179.7	31.1797
ENSG00000084652	2050.89	0.187609	0.107586	1.74381	0.0811918	0.292318	ALI09	1	32179675	32198285	p35.2	TXLNA	TXLNA	protein_coding	1.13887	non-significant	non-significant	TRUE	unchanged	Unaffected	TRUE	32179.7	32.1797
ENSG00000084676	1088.63	0.341543	0.105622	3.23365	0.00122219	0.0135047	ALI09	2	24491914	24770702	p23.3	NCOA1	NCOA1	protein_coding	1.26711	significant	significant	FALSE	upregulated	Unaffected	TRUE	24491.9	24.4919
ENSG00000084693	2259.42	0.0158025	0.131516	0.120156	0.90436	0.966678	ALI09	2	27042364	27070622	p23.3	AGBL5	AGBL5	protein_coding	1.01101	non-significant	non-significant	TRUE	unchanged	Unaffected	TRUE	27042.4	27.0424
ENSG00000084710	974.384	-0.412281	0.201288	-2.04822	0.0405387	0.188486	ALI09	2	25042076	25159135	p23.3	EFR3B	EFR3B	protein_coding	0.751434	non-significant	significant	TRUE	unchanged	Unaffected	TRUE	25042.1	25.0421
ENSG00000084731	1238.2	-0.0990687	0.173338	-0.571535	0.567637	0.815542	ALI09	2	25926598	25982749	p23.3	KIF3C	KIF3C	protein_coding	0.933635	non-significant	non-significant	TRUE	unchanged	Unaffected	TRUE	25926.6	25.9266
ENSG00000084733	2714.74	0.134075	0.125091	1.07182	0.283799	0.592872	ALI09	2	26034084	26137454	p23.3	RAB10	RAB10	protein_coding	1.09739	non-significant	non-significant	TRUE	unchanged	Unaffected	TRUE	26034.1	26.0341
ENSG00000084754	4567.24	0.0850446	0.116749	0.728437	0.466346	0.748867	ALI09	2	26190635	26244672	p23.3	HADHA	HADHA	protein_coding	1.06072	non-significant	non-significant	TRUE	unchanged	Unaffected	TRUE	26190.6	26.1906
ENSG00000084764	194.595	0.303947	0.128049	2.37368	0.017612	0.107434	ALI09	2	26970637	27027219	p23.3	MAPRE3	MAPRE3	protein_coding	1.23452	non-significant	significant	TRUE	unchanged	Unaffected	TRUE	26970.6	26.9706
ENSG00000084774	2348.02	-0.444193	0.160134	-2.77388	0.00553929	0.0455747	ALI09	2	27217369	27243943	p23.3	CAD	CAD	protein_coding	0.734995	significant	significant	FALSE	downregulated	Unaffected	TRUE	27217.4	27.2174
ENSG00000085063	2099.96	-0.0978635	0.172033	-0.568864	0.569448	0.816188	ALI09	11	33703010	33736479	p13	CD59	CD59	protein_coding	0.934416	non-significant	non-significant	TRUE	unchanged	Unaffected	TRUE	33703	33.703
ENSG00000085117	767.04	0.43006	0.241613	1.77995	0.0750842	0.280289	ALI09	11	44564427	44620358	p11.2	CD82	CD82	protein_coding	1.34729	non-significant	non-significant	FALSE	upregulated	Unaffected	TRUE	44564.4	44.5644
ENSG00000085185	954.991	0.0397317	0.188144	0.211177	0.832749	0.942268	ALI09	X	129981107	130058083	q26.1	BCORL1	BCORL1	protein_coding	1.02792	non-significant	non-significant	TRUE	unchanged	Unaffected	TRUE	129981	129.981
ENSG00000085224	3610.19	-0.136637	0.144721	-0.944139	0.345098	0.651197	ALI09	X	77504880	77786233	q21.1	ATRX	ATRX	protein_coding	0.909637	non-significant	non-significant	TRUE	unchanged	Unaffected	TRUE	77504.9	77.5049
ENSG00000085231	346.041	0.294371	0.168457	1.74745	0.0805592	0.290721	ALI09	5	69350984	69370013	q13.2	AK6	AK6	protein_coding	1.22635	non-significant	non-significant	TRUE	unchanged	Unaffected	TRUE	69351	69.351
ENSG00000085274	424.457	-0.0557176	0.172828	-0.322387	0.747159	0.909159	ALI09	3	169773396	169789716	q26.2	MYNN	MYNN	protein_coding	0.962116	non-significant	non-significant	TRUE	unchanged	Unaffected	TRUE	169773	169.773
ENSG00000085276	134.874	3.71876	0.308547	12.0525	1.8824e-33	6.36737e-31	ALI09	3	169083499	169663775	q26.2	MECOM	MECOM	protein_coding	13.1661	significant	significant	FALSE	upregulated	Unaffected	TRUE	169083	169.083
ENSG00000085365	878.894	0.176736	0.130765	1.35155	0.176518	0.461415	ALI09	5	78360611	78480739	q14.1	SCAMP1	SCAMP1	protein_coding	1.13032	non-significant	non-significant	TRUE	unchanged	Unaffected	TRUE	78360.6	78.3606
ENSG00000085377	1010.67	-0.433637	0.117907	-3.67778	0.000235272	0.00343841	ALI09	6	105273218	105454062	q21	PREP	PREP	protein_coding	0.740393	significant	significant	FALSE	downregulated	Unaffected	TRUE	105273	105.273
ENSG00000085382	741.825	-0.0658663	0.111859	-0.588835	0.555972	0.808982	ALI09	6	104728094	104859919	q16.3	HACE1	HACE1	protein_coding	0.955371	non-significant	non-significant	TRUE	unchanged	Unaffected	TRUE	104728	104.728
ENSG00000085415	958.015	-0.416434	0.126561	-3.29038	0.00100051	0.0113895	ALI09	18	12947133	12987536	p11.21	SEH1L	SEH1L	protein_coding	0.749274	significant	significant	FALSE	downregulated	Unaffected	TRUE	12947.1	12.9471
ENSG00000085433	377.746	0.320793	0.124325	2.58027	0.00987223	0.0706623	ALI09	1	108970214	109042113	p13.3	WDR47	WDR47	protein_coding	1.24902	non-significant	significant	TRUE	unchanged	Unaffected	TRUE	108970	108.97
ENSG00000085449	2009.18	0.140647	0.109349	1.28621	0.198369	0.491574	ALI09	2	223855716	223945357	q36.1	WDFY1	WDFY1	protein_coding	1.1024	non-significant	non-significant	TRUE	unchanged	Unaffected	TRUE	223856	223.856
ENSG00000085465	14.9409	0.959724	0.532415	1.80258	0.0714535	0.271816	ALI09	1	111414319	111427735	p13.2	OVGP1	OVGP1	protein_coding	1.94494	non-significant	non-significant	FALSE	upregulated	Unaffected	TRUE	111414	111.414
ENSG00000085491	2075.34	-0.126218	0.115995	-1.08813	0.276537	0.58523	ALI09	1	108134043	108200849	p13.3	SLC25A24	SLC25A24	protein_coding	0.91623	non-significant	non-significant	TRUE	unchanged	Unaffected	TRUE	108134	108.134
ENSG00000085511	1389.97	-0.110647	0.143055	-0.773459	0.439251	0.731341	ALI09	6	160991727	161117385	q26	MAP3K4	MAP3K4	protein_coding	0.926173	non-significant	non-significant	TRUE	unchanged	Unaffected	TRUE	160992	160.992
ENSG00000085552	341.278	-0.504646	0.305052	-1.6543	0.0980676	0.327704	ALI09	1	159927039	159945613	q23.2	IGSF9	IGSF9	protein_coding	0.704833	non-significant	non-significant	FALSE	downregulated	Unaffected	TRUE	159927	159.927
ENSG00000085563	88.2969	-2.29245	0.594522	-3.85596	0.000115276	0.00187119	ALI09	7	87503017	87713323	q21.12	ABCB1	ABCB1	protein_coding	0.204128	significant	significant	FALSE	downregulated	Unaffected	TRUE	87503	87.503
ENSG00000085644	237.447	-0.298154	0.331922	-0.898266	0.369044	0.674121	ALI09	16	3129777	3142804	p13.3	ZNF213	ZNF213	protein_coding	0.813292	non-significant	non-significant	TRUE	unchanged	Unaffected	TRUE	3129.78	3.12978
ENSG00000085662	3704.96	-0.152763	0.0903333	-1.6911	0.0908176	0.312819	ALI09	7	134442356	134459284	q33	AKR1B1	AKR1B1	protein_coding	0.899526	non-significant	non-significant	TRUE	unchanged	Unaffected	TRUE	134442	134.442
ENSG00000085719	1809.19	0.169806	0.13882	1.22321	0.221249	0.523988	ALI09	8	86514435	86561498	q21.3	CPNE3	CPNE3	protein_coding	1.12491	non-significant	non-significant	TRUE	unchanged	Unaffected	TRUE	86514.4	86.5144
ENSG00000085721	1006.61	-0.0699662	0.109047	-0.641613	0.521125	0.785413	ALI09	16	15060033	15094311	p13.11	RRN3	RRN3	protein_coding	0.95266	non-significant	non-significant	TRUE	unchanged	Unaffected	TRUE	15060	15.06
ENSG00000085733	1637.07	0.26122	0.124532	2.09761	0.0359393	0.174674	ALI09	11	70398404	70436584	q13.3	CTTN	CTTN	protein_coding	1.19849	non-significant	significant	TRUE	unchanged	Unaffected	TRUE	70398.4	70.3984
ENSG00000085760	745.616	0.0198409	0.105975	0.187222	0.851486	0.948754	ALI09	2	55236595	55269347	p16.1	MTIF2	MTIF2	protein_coding	1.01385	non-significant	non-significant	TRUE	unchanged	Unaffected	TRUE	55236.6	55.2366
ENSG00000085788	1906.76	-0.194968	0.168737	-1.15545	0.247906	0.555283	ALI09	8	38225218	38275558	p11.23	DDHD2	DDHD2	protein_coding	0.873592	non-significant	non-significant	TRUE	unchanged	Unaffected	TRUE	38225.2	38.2252
ENSG00000085831	18.4715	0.0968877	0.601167	0.161166	0.871963	0.956098	ALI09	1	51287258	51345116	p32.3	TTC39A	TTC39A	protein_coding	1.06946	non-significant	non-significant	TRUE	unchanged	Unaffected	TRUE	51287.3	51.2873
ENSG00000085832	1091.96	0.0584773	0.14304	0.408818	0.682673	0.877697	ALI09	1	51354263	51519266	p32.3	EPS15	EPS15	protein_coding	1.04137	non-significant	non-significant	TRUE	unchanged	Unaffected	TRUE	51354.3	51.3543
ENSG00000085840	1335.62	-0.259478	0.0927063	-2.79892	0.00512739	0.0429097	ALI09	1	52372829	52404423	p32.3	ORC1	ORC1	protein_coding	0.83539	significant	significant	TRUE	unchanged	Unaffected	TRUE	52372.8	52.3728
ENSG00000085871	208.784	0.41209	0.245926	1.67567	0.0938036	0.318893	ALI09	4	139665768	139740745	q31.1	MGST2	MGST2	protein_coding	1.33061	non-significant	non-significant	FALSE	upregulated	Unaffected	TRUE	139666	139.666
ENSG00000085872	1158.64	-0.378338	0.26337	-1.43652	0.150853	0.423476	ALI09	19	16517894	16542437	p13.11	CHERP	CHERP	protein_coding	0.769324	non-significant	non-significant	TRUE	unchanged	Unaffected	TRUE	16517.9	16.5179
ENSG00000085978	414.774	-0.202298	0.107796	-1.87667	0.0605632	0.244784	ALI09	2	233210051	233295674	q37.1	ATG16L1	ATG16L1	protein_coding	0.869165	non-significant	non-significant	TRUE	unchanged	Unaffected	TRUE	233210	233.21
ENSG00000085982	995.228	-0.0558053	0.131767	-0.423516	0.671919	0.872106	ALI09	2	233475520	233566782	q37.1	USP40	USP40	protein_coding	0.962057	non-significant	non-significant	TRUE	unchanged	Unaffected	TRUE	233476	233.476
ENSG00000085998	1463.68	0.0403475	0.11459	0.352105	0.72476	0.900166	ALI09	1	46188682	46220305	p34.1	POMGNT1	POMGNT1	protein_coding	1.02836	non-significant	non-significant	TRUE	unchanged	Unaffected	TRUE	46188.7	46.1887
ENSG00000085999	1001.78	-0.292906	0.107826	-2.71646	0.00659839	0.0519297	ALI09	1	46246461	46278480	p34.1	RAD54L	RAD54L	protein_coding	0.816256	non-significant	significant	TRUE	unchanged	Unaffected	TRUE	46246.5	46.2465
ENSG00000086015	1189.02	-0.0900729	0.119528	-0.753574	0.451105	0.740033	ALI09	1	45786987	46036122	p34.1	MAST2	MAST2	protein_coding	0.939475	non-significant	non-significant	TRUE	unchanged	Unaffected	TRUE	45787	45.787
ENSG00000086061	7851.35	-0.337769	0.1277	-2.64501	0.00816876	0.0613813	ALI09	9	33025273	33039907	p21.1	DNAJA1	DNAJA1	protein_coding	0.791264	non-significant	significant	TRUE	unchanged	Unaffected	TRUE	33025.3	33.0253
ENSG00000086062	577.509	-0.542387	0.237378	-2.28491	0.022318	0.126024	ALI09	9	33104082	33167356	p21.1	B4GALT1	B4GALT1	protein_coding	0.686634	non-significant	significant	FALSE	downregulated	Unaffected	TRUE	33104.1	33.1041
ENSG00000086065	928.409	0.0598339	0.102914	0.581397	0.560973	0.811836	ALI09	9	33264879	33282070	p13.3	CHMP5	CHMP5	protein_coding	1.04235	non-significant	non-significant	TRUE	unchanged	Unaffected	TRUE	33264.9	33.2649
ENSG00000086102	938.801	-0.093876	0.0743333	-1.26291	0.206623	0.50247	ALI09	9	33290512	33371157	p13.3	NFX1	NFX1	protein_coding	0.937002	non-significant	non-significant	TRUE	unchanged	Unaffected	TRUE	33290.5	33.2905
ENSG00000086159	7.3274	0.234893	0.551406	0.425988	0.670116	0.871514	ALI09	12	49967194	49977139	q13.12	AQP6	AQP6	protein_coding	1.17682	non-significant	non-significant	TRUE	unchanged	Unaffected	TRUE	49967.2	49.9672
ENSG00000086189	528.43	-0.467426	0.181963	-2.5688	0.0102051	0.0725004	ALI09	5	62347284	62403939	q12.1	DIMT1	DIMT1	protein_coding	0.723254	non-significant	significant	FALSE	downregulated	Unaffected	TRUE	62347.3	62.3473
ENSG00000086200	1289.03	-0.203807	0.149274	-1.36532	0.172151	0.454361	ALI09	5	62403972	62628582	q12.1	IPO11	IPO11	protein_coding	0.868256	non-significant	non-significant	TRUE	unchanged	Unaffected	TRUE	62404	62.404
ENSG00000086205	58.854	-7.94758	1.69978	-4.67565	2.93028e-06	7.29856e-05	ALI09	11	49145092	49208638	p11.12	FOLH1	FOLH1	protein_coding	0.00405079	significant	significant	FALSE	downregulated	Unaffected	TRUE	49145.1	49.1451
ENSG00000086232	4305.05	-0.307283	0.0977831	-3.1425	0.00167514	0.0173743	ALI09	7	6022247	6059175	p22.1	EIF2AK1	EIF2AK1	protein_coding	0.808162	significant	significant	TRUE	unchanged	Unaffected	TRUE	6022.25	6.02225
ENSG00000086289	184.29	0.0928634	0.25034	0.370949	0.710675	0.893114	ALI09	7	37683843	37951936	p14.1	EPDR1	EPDR1	protein_coding	1.06648	non-significant	non-significant	TRUE	unchanged	Unaffected	TRUE	37683.8	37.6838
ENSG00000086300	64.0324	-0.584263	0.408565	-1.43003	0.152707	0.426214	ALI09	7	26291862	26374383	p15.2	SNX10	SNX10	protein_coding	0.66699	non-significant	non-significant	FALSE	downregulated	Unaffected	TRUE	26291.9	26.2919
ENSG00000086475	4191.39	-0.0661713	0.121032	-0.546726	0.584567	0.825559	ALI09	10	13317428	13348298	p13	SEPHS1	SEPHS1	protein_coding	0.955169	non-significant	non-significant	TRUE	unchanged	Unaffected	TRUE	13317.4	13.3174
ENSG00000086504	675.22	-0.0584505	0.20536	-0.284624	0.775932	0.922373	ALI09	16	366969	371289	p13.3	MRPL28	MRPL28	protein_coding	0.960295	non-significant	non-significant	TRUE	unchanged	Unaffected	TRUE	366.969	0.366969
ENSG00000086544	270.166	0.118617	0.186867	0.634771	0.525578	0.789063	ALI09	19	40717112	40740860	q13.2	ITPKC	ITPKC	protein_coding	1.08569	non-significant	non-significant	TRUE	unchanged	Unaffected	TRUE	40717.1	40.7171
ENSG00000086589	1784.65	-0.0547975	0.0787296	-0.696021	0.486415	0.763441	ALI09	5	150690792	150701077	q33.1	RBM22	RBM22	protein_coding	0.96273	non-significant	non-significant	TRUE	unchanged	Unaffected	TRUE	150691	150.691
ENSG00000086598	3803.21	-0.0677052	0.123073	-0.550121	0.582236	0.823951	ALI09	12	123584533	123598582	q24.31	TMED2	TMED2	protein_coding	0.954154	non-significant	non-significant	TRUE	unchanged	Unaffected	TRUE	123585	123.585
ENSG00000086619	94.0998	0.70582	0.439185	1.60712	0.108029	0.349196	ALI09	1	236215101	236281958	q42.3	ERO1B	ERO1B	protein_coding	1.63107	non-significant	non-significant	FALSE	upregulated	Unaffected	TRUE	236215	236.215
ENSG00000086666	1245.1	0.157208	0.108694	1.44634	0.148083	0.418883	ALI09	15	80059568	80138393	q25.1	ZFAND6	ZFAND6	protein_coding	1.11513	non-significant	non-significant	TRUE	unchanged	Unaffected	TRUE	80059.6	80.0596
ENSG00000086696	12.511	-5.80921	1.4186	-4.09504	4.22103e-05	0.000777203	ALI09	16	82035004	82098534	q23.3	HSD17B2	HSD17B2	protein_coding	0.0178342	significant	significant	FALSE	downregulated	Unaffected	TRUE	82035	82.035
ENSG00000086712	890.842	0.206984	0.278706	0.742662	0.457686	0.743255	ALI09	X	16786432	16844519	p22.2	TXLNG	TXLNG	protein_coding	1.15427	non-significant	non-significant	TRUE	unchanged	Unaffected	TRUE	16786.4	16.7864
ENSG00000086717	6.3019	0.199577	0.735173	0.271469	0.78603	0.926363	ALI09	X	18675909	18827921	p22.13	PPEF1	PPEF1	protein_coding	1.14836	non-significant	non-significant	TRUE	unchanged	Unaffected	TRUE	18675.9	18.6759
ENSG00000086758	9947.89	-0.128826	0.0835634	-1.54166	0.123156	0.375248	ALI09	X	53532096	53686728	p11.22	HUWE1	HUWE1	protein_coding	0.914575	non-significant	non-significant	TRUE	unchanged	Unaffected	TRUE	53532.1	53.5321
ENSG00000086827	1081.01	0.00481609	0.0832684	0.0578382	0.953878	0.984042	ALI09	11	113733187	113773735	q23.2	ZW10	ZW10	protein_coding	1.00334	non-significant	non-significant	TRUE	unchanged	Unaffected	TRUE	113733	113.733
ENSG00000086848	1076.94	0.183563	0.115986	1.58263	0.113506	0.35905	ALI09	11	111782195	111871581	q23.1	ALG9	ALG9	protein_coding	1.13569	non-significant	non-significant	TRUE	unchanged	Unaffected	TRUE	111782	111.782
ENSG00000086991	54.7005	-0.113618	0.254477	-0.446475	0.655254	0.864059	ALI09	11	89324353	89498187	q14.3	NOX4	NOX4	protein_coding	0.924267	non-significant	non-significant	TRUE	unchanged	Unaffected	TRUE	89324.4	89.3244
ENSG00000087008	269.429	-0.609614	0.226249	-2.69443	0.00705089	0.0546657	ALI09	4	8366282	8440723	p16.1	ACOX3	ACOX3	protein_coding	0.655372	non-significant	significant	FALSE	downregulated	Unaffected	TRUE	8366.28	8.36628
ENSG00000087053	2004.45	0.23778	0.139081	1.70965	0.0873309	0.305972	ALI09	11	95821766	95925315	q21	MTMR2	MTMR2	protein_coding	1.17918	non-significant	non-significant	TRUE	unchanged	Unaffected	TRUE	95821.8	95.8218
ENSG00000087074	400.413	-0.190486	0.18213	-1.04588	0.295618	0.604554	ALI09	19	48872421	48876058	q13.33	PPP1R15A	PPP1R15A	protein_coding	0.876311	non-significant	non-significant	TRUE	unchanged	Unaffected	TRUE	48872.4	48.8724
ENSG00000087076	80.151	0.0296639	0.429199	0.0691146	0.944898	0.9807	ALI09	19	48813018	48836510	q13.33	HSD17B14	HSD17B14	protein_coding	1.02077	non-significant	non-significant	TRUE	unchanged	Unaffected	TRUE	48813	48.813
ENSG00000087077	424.113	-0.374775	0.259081	-1.44655	0.148022	0.418823	ALI09	7	100867387	100873454	q22.1	TRIP6	TRIP6	protein_coding	0.771226	non-significant	non-significant	TRUE	unchanged	Unaffected	TRUE	100867	100.867
ENSG00000087085	25.4522	0.551312	0.528613	1.04294	0.296976	0.606489	ALI09	7	100889994	100896974	q22.1	ACHE	ACHE	protein_coding	1.46542	non-significant	non-significant	FALSE	upregulated	Unaffected	TRUE	100890	100.89
ENSG00000087086	12311.7	-0.180606	0.232994	-0.775153	0.438249	0.730536	ALI09	19	48965309	48966879	q13.33	FTL	FTL	protein_coding	0.882332	non-significant	non-significant	TRUE	unchanged	Unaffected	TRUE	48965.3	48.9653
ENSG00000087087	3050.64	-0.27739	0.13809	-2.00876	0.0445631	0.199952	ALI09	7	100875103	100888664	q22.1	SRRT	SRRT	protein_coding	0.825082	non-significant	significant	TRUE	unchanged	Unaffected	TRUE	100875	100.875
ENSG00000087088	1627.98	-0.172487	0.265723	-0.649123	0.516259	0.782225	ALI09	19	48954815	48961798	q13.33	BAX	BAX	protein_coding	0.887312	non-significant	non-significant	TRUE	unchanged	Unaffected	TRUE	48954.8	48.9548
ENSG00000087095	883.148	-0.0889545	0.10701	-0.831272	0.40582	0.705525	ALI09	17	28041737	28196381	q11.2	NLK	NLK	protein_coding	0.940204	non-significant	non-significant	TRUE	unchanged	Unaffected	TRUE	28041.7	28.0417
ENSG00000087111	1618.51	0.222196	0.117154	1.89661	0.0578789	0.238334	ALI09	17	28553383	28571794	q11.2	PIGS	PIGS	protein_coding	1.16651	non-significant	non-significant	TRUE	unchanged	Unaffected	TRUE	28553.4	28.5534
ENSG00000087116	27.7927	0.35301	0.702386	0.502587	0.615255	0.841636	ALI09	5	179110853	179345461	q35.3	ADAMTS2	ADAMTS2	protein_coding	1.27722	non-significant	non-significant	FALSE	upregulated	Unaffected	TRUE	179111	179.111
ENSG00000087152	2074.59	0.003543	0.120506	0.0294009	0.976545	0.992301	ALI09	17	44191805	44200113	q21.31	ATXN7L3	ATXN7L3	protein_coding	1.00246	non-significant	non-significant	TRUE	unchanged	Unaffected	TRUE	44191.8	44.1918
ENSG00000087157	435.102	-0.101203	0.150736	-0.67139	0.501972	0.772602	ALI09	17	78378649	78425114	q25.3	PGS1	PGS1	protein_coding	0.932255	non-significant	non-significant	TRUE	unchanged	Unaffected	TRUE	78378.6	78.3786
ENSG00000087191	3773.06	-0.0621385	0.0664422	-0.935226	0.349672	0.655483	ALI09	17	63827152	63832026	q23.3	PSMC5	PSMC5	protein_coding	0.957843	non-significant	non-significant	TRUE	unchanged	Unaffected	TRUE	63827.2	63.8272
ENSG00000087206	777.091	0.321117	0.0839816	3.82365	0.000131488	0.00208907	ALI09	5	176905005	177022633	q35.2	UIMC1	UIMC1	protein_coding	1.2493	significant	significant	TRUE	unchanged	Unaffected	TRUE	176905	176.905
ENSG00000087245	4901.34	0.927612	0.228079	4.06706	4.76107e-05	0.000861511	ALI09	16	55389700	55506691	q12.2	MMP2	MMP2	protein_coding	1.90213	significant	significant	FALSE	upregulated	Unaffected	TRUE	55389.7	55.3897
ENSG00000087253	232.175	0.593258	0.294611	2.0137	0.0440413	0.198406	ALI09	16	55509072	55586666	q12.2	LPCAT2	LPCAT2	protein_coding	1.50865	non-significant	significant	FALSE	upregulated	Unaffected	TRUE	55509.1	55.5091
ENSG00000087258	661.88	-0.391918	0.369184	-1.06158	0.288427	0.597045	ALI09	16	56191390	56357444	q13	GNAO1	GNAO1	protein_coding	0.762116	non-significant	non-significant	TRUE	unchanged	Unaffected	TRUE	56191.4	56.1914
ENSG00000087263	1364.83	-0.152123	0.135333	-1.12407	0.260984	0.569489	ALI09	16	56451521	56479104	q13	OGFOD1	OGFOD1	protein_coding	0.899925	non-significant	non-significant	TRUE	unchanged	Unaffected	TRUE	56451.5	56.4515
ENSG00000087266	324.835	-0.229607	0.278325	-0.82496	0.409394	0.708186	ALI09	4	2793071	2841098	p16.3	SH3BP2	SH3BP2	protein_coding	0.852867	non-significant	non-significant	TRUE	unchanged	Unaffected	TRUE	2793.07	2.79307
ENSG00000087269	972.358	-0.0856542	0.137194	-0.624331	0.53241	0.793324	ALI09	4	2937933	2963406	p16.3	NOP14	NOP14	protein_coding	0.942357	non-significant	non-significant	TRUE	unchanged	Unaffected	TRUE	2937.93	2.93793
ENSG00000087274	5862.69	0.218816	0.0869406	2.51685	0.0118409	0.0811791	ALI09	4	2843857	2930076	p16.3	ADD1	ADD1	protein_coding	1.16378	non-significant	significant	TRUE	unchanged	Unaffected	TRUE	2843.86	2.84386
ENSG00000087299	380.006	0.0181141	0.136949	0.132269	0.894772	0.963106	ALI09	14	50237563	50312229	q21.3	L2HGDH	L2HGDH	protein_coding	1.01263	non-significant	non-significant	TRUE	unchanged	Unaffected	TRUE	50237.6	50.2376
ENSG00000087301	495.347	0.179608	0.156611	1.14684	0.251447	0.558585	ALI09	14	52430596	52552522	q22.1	TXNDC16	TXNDC16	protein_coding	1.13258	non-significant	non-significant	TRUE	unchanged	Unaffected	TRUE	52430.6	52.4306
ENSG00000087302	3889.26	-0.113829	0.130135	-0.874696	0.381739	0.685431	ALI09	14	51989514	52010694	q22.1	RTRAF	RTRAF	protein_coding	0.924132	non-significant	non-significant	TRUE	unchanged	Unaffected	TRUE	51989.5	51.9895
ENSG00000087303	680.698	0.478935	0.438172	1.09303	0.274381	0.582892	ALI09	14	52004803	52069228	q22.1	NID2	NID2	protein_coding	1.39371	non-significant	non-significant	FALSE	upregulated	Unaffected	TRUE	52004.8	52.0048
ENSG00000087338	647.512	0.220246	0.153425	1.43553	0.151135	0.423802	ALI09	2	69829660	69881384	p13.3	GMCL1	GMCL1	protein_coding	1.16493	non-significant	non-significant	TRUE	unchanged	Unaffected	TRUE	69829.7	69.8297
ENSG00000087365	5916.13	-0.100447	0.0608329	-1.6512	0.0986986	0.329131	ALI09	11	66050729	66069308	q13.1	SF3B2	SF3B2	protein_coding	0.932744	non-significant	non-significant	TRUE	unchanged	Unaffected	TRUE	66050.7	66.0507
ENSG00000087448	1057.84	-0.185151	0.0743295	-2.49095	0.0127403	0.085293	ALI09	12	27780048	27803040	p11.22	KLHL42	KLHL42	protein_coding	0.879557	non-significant	significant	TRUE	unchanged	Unaffected	TRUE	27780	27.78
ENSG00000087460	25227.3	0.198019	0.0895913	2.21024	0.0270883	0.144077	ALI09	20	58839718	58911192	q13.32	GNAS	GNAS	protein_coding	1.14712	non-significant	significant	TRUE	unchanged	Unaffected	TRUE	58839.7	58.8397
ENSG00000087470	2662.03	-0.0072463	0.105548	-0.0686542	0.945265	0.9807	ALI09	12	32679200	32745650	p11.21	DNM1L	DNM1L	protein_coding	0.99499	non-significant	non-significant	TRUE	unchanged	Unaffected	TRUE	32679.2	32.6792
ENSG00000087495	11.4912	2.78114	0.853167	3.25978	0.00111499	0.012518	ALI09	20	59577509	59847711	q13.32	PHACTR3	PHACTR3	protein_coding	6.87393	significant	significant	FALSE	upregulated	Unaffected	TRUE	59577.5	59.5775
ENSG00000087502	785.526	0.122529	0.123902	0.988918	0.322703	0.630201	ALI09	12	29337352	29381189	p11.22	ERGIC2	ERGIC2	protein_coding	1.08864	non-significant	non-significant	TRUE	unchanged	Unaffected	TRUE	29337.4	29.3374
ENSG00000087510	11.8944	1.34222	0.633177	2.11982	0.0340209	0.168713	ALI09	20	56629306	56639283	q13.31	TFAP2C	TFAP2C	protein_coding	2.53542	non-significant	significant	FALSE	upregulated	Unaffected	TRUE	56629.3	56.6293
ENSG00000087586	1799.51	0.262412	0.0872826	3.00647	0.00264304	0.0253104	ALI09	20	56369389	56392337	q13.2	AURKA	AURKA	protein_coding	1.19948	significant	significant	TRUE	unchanged	Unaffected	TRUE	56369.4	56.3694
ENSG00000087842	725.919	0.12961	0.388068	0.333988	0.738389	0.90555	ALI09	X	15384799	15493564	p22.2	PIR	PIR	protein_coding	1.094	non-significant	non-significant	TRUE	unchanged	Unaffected	TRUE	15384.8	15.3848
ENSG00000087884	183.593	0.299722	0.190921	1.56987	0.116444	0.364118	ALI09	11	77821109	77918432	q14.1	AAMDC	AAMDC	protein_coding	1.23091	non-significant	non-significant	TRUE	unchanged	Unaffected	TRUE	77821.1	77.8211
ENSG00000087903	351.14	-0.529116	0.310588	-1.70359	0.0884572	0.307752	ALI09	19	5993164	6199572	p13.3	RFX2	RFX2	protein_coding	0.692979	non-significant	non-significant	FALSE	downregulated	Unaffected	TRUE	5993.16	5.99316
ENSG00000087995	741.3	0.0061645	0.111377	0.0553481	0.955861	0.984625	ALI09	17	62423875	62453385	q23.2	METTL2A	METTL2A	protein_coding	1.00428	non-significant	non-significant	TRUE	unchanged	Unaffected	TRUE	62423.9	62.4239
ENSG00000088035	370.135	-0.07216	0.17528	-0.411685	0.68057	0.876715	ALI09	1	63367575	63438553	p31.3	ALG6	ALG6	protein_coding	0.951213	non-significant	non-significant	TRUE	unchanged	Unaffected	TRUE	63367.6	63.3676
ENSG00000088038	1324.4	0.0224821	0.144075	0.156044	0.875998	0.957793	ALI09	19	54137749	54155681	q13.42	CNOT3	CNOT3	protein_coding	1.01571	non-significant	non-significant	TRUE	unchanged	Unaffected	TRUE	54137.7	54.1377
ENSG00000088179	600.055	-0.00709374	0.199996	-0.0354695	0.971705	0.991727	ALI09	2	119759922	119984899	q14.2	PTPN4	PTPN4	protein_coding	0.995095	non-significant	non-significant	TRUE	unchanged	Unaffected	TRUE	119760	119.76
ENSG00000088205	2904.32	-0.288265	0.132722	-2.17194	0.0298602	0.154317	ALI09	2	117814691	117832377	q14.1	DDX18	DDX18	protein_coding	0.818886	non-significant	significant	TRUE	unchanged	Unaffected	TRUE	117815	117.815
ENSG00000088247	6120.65	-0.197252	0.145713	-1.35371	0.17583	0.460323	ALI09	19	6413348	6424794	p13.3	KHSRP	KHSRP	protein_coding	0.87221	non-significant	non-significant	TRUE	unchanged	Unaffected	TRUE	6413.35	6.41335
ENSG00000088256	738.269	0.055919	0.210118	0.266131	0.790138	0.927244	ALI09	19	3094362	3123999	p13.3	GNA11	GNA11	protein_coding	1.03952	non-significant	non-significant	TRUE	unchanged	Unaffected	TRUE	3094.36	3.09436
ENSG00000088280	1372.05	0.0608621	0.122645	0.496246	0.619721	0.844825	ALI09	1	23428563	23484568	p36.12	ASAP3	ASAP3	protein_coding	1.04309	non-significant	non-significant	TRUE	unchanged	Unaffected	TRUE	23428.6	23.4286
ENSG00000088298	197.891	0.0697414	0.127839	0.545542	0.585381	0.825945	ALI09	20	35115364	35147336	q11.22	EDEM2	EDEM2	protein_coding	1.04953	non-significant	non-significant	TRUE	unchanged	Unaffected	TRUE	35115.4	35.1154
ENSG00000088305	1840.34	0.182504	0.134934	1.35255	0.1762	0.46093	ALI09	20	32762385	32809356	q11.21	DNMT3B	DNMT3B	protein_coding	1.13485	non-significant	non-significant	TRUE	unchanged	Unaffected	TRUE	32762.4	32.7624
ENSG00000088325	7457.06	0.155443	0.0849627	1.82954	0.0673183	0.261784	ALI09	20	31739271	31801805	q11.21	TPX2	TPX2	protein_coding	1.11376	non-significant	non-significant	TRUE	unchanged	Unaffected	TRUE	31739.3	31.7393
ENSG00000088356	508.657	-0.0304743	0.107841	-0.282586	0.777494	0.922669	ALI09	20	31944337	31952046	q11.21	PDRG1	PDRG1	protein_coding	0.979098	non-significant	non-significant	TRUE	unchanged	Unaffected	TRUE	31944.3	31.9443
ENSG00000088367	1597.05	0.555818	0.164485	3.37914	0.00072712	0.00878408	ALI09	20	36091504	36232799	q11.23	EPB41L1	EPB41L1	protein_coding	1.47	significant	significant	FALSE	upregulated	Unaffected	TRUE	36091.5	36.0915
ENSG00000088387	222.75	1.19463	0.427615	2.7937	0.00521095	0.0435009	ALI09	13	98793429	99086625	q32.3	DOCK9	DOCK9	protein_coding	2.28886	significant	significant	FALSE	upregulated	Unaffected	TRUE	98793.4	98.7934
ENSG00000088448	866.471	-0.241715	0.155968	-1.54977	0.121196	0.372328	ALI09	13	110878540	110915069	q34	ANKRD10	ANKRD10	protein_coding	0.845739	non-significant	non-significant	TRUE	unchanged	Unaffected	TRUE	110879	110.879
ENSG00000088451	199.908	-0.0391308	0.126063	-0.310408	0.756251	0.9134	ALI09	13	94574054	94596242	q32.1	TGDS	TGDS	protein_coding	0.973241	non-significant	non-significant	TRUE	unchanged	Unaffected	TRUE	94574.1	94.5741
ENSG00000088538	170.588	0.566542	0.352956	1.60513	0.108465	0.349903	ALI09	3	50674927	51384198	p21.2	DOCK3	DOCK3	protein_coding	1.48097	non-significant	non-significant	FALSE	upregulated	Unaffected	TRUE	50674.9	50.6749
ENSG00000088543	192.985	0.570967	0.165726	3.44524	0.000570544	0.00714782	ALI09	3	50558025	50571027	p21.31	C3orf18	C3orf18	protein_coding	1.48552	significant	significant	FALSE	upregulated	Unaffected	TRUE	50558	50.558
ENSG00000088682	448.439	0.121178	0.175327	0.691153	0.489469	0.765642	ALI09	16	57447425	57461270	q21	COQ9	COQ9	protein_coding	1.08762	non-significant	non-significant	TRUE	unchanged	Unaffected	TRUE	57447.4	57.4474
ENSG00000088727	72.5162	-0.237963	0.236618	-1.00568	0.314568	0.622966	ALI09	3	47228395	47283451	p21.31	KIF9	KIF9	protein_coding	0.847942	non-significant	non-significant	TRUE	unchanged	Unaffected	TRUE	47228.4	47.2284
ENSG00000088756	794.629	1.51636	0.204245	7.42422	1.13444e-13	9.08069e-12	ALI09	18	6729716	6915716	p11.31	ARHGAP28	ARHGAP28	protein_coding	2.86068	significant	significant	FALSE	upregulated	Unaffected	TRUE	6729.72	6.72972
ENSG00000088766	392.523	-0.171512	0.120799	-1.41981	0.155664	0.430456	ALI09	20	6006093	6040053	p12.3	CRLS1	CRLS1	protein_coding	0.887912	non-significant	non-significant	TRUE	unchanged	Unaffected	TRUE	6006.09	6.00609
ENSG00000088808	57.6694	0.1474	0.251632	0.585776	0.558026	0.809947	ALI09	14	103733195	103847575	q32.33	PPP1R13B	PPP1R13B	protein_coding	1.10757	non-significant	non-significant	TRUE	unchanged	Unaffected	TRUE	103733	103.733
ENSG00000088812	2049.54	0.268843	0.103379	2.60057	0.00930704	0.0674222	ALI09	20	3471018	3651118	p13	ATRN	ATRN	protein_coding	1.20484	non-significant	significant	TRUE	unchanged	Unaffected	TRUE	3471.02	3.47102
ENSG00000088826	218.763	-0.39602	0.258871	-1.52979	0.126068	0.380745	ALI09	20	4120980	4187747	p13	SMOX	SMOX	protein_coding	0.759952	non-significant	non-significant	TRUE	unchanged	Unaffected	TRUE	4120.98	4.12098
ENSG00000088832	3016.78	-0.067784	0.115516	-0.586792	0.557343	0.809524	ALI09	20	1368977	1393164	p13	FKBP1A	FKBP1A	protein_coding	0.954102	non-significant	non-significant	TRUE	unchanged	Unaffected	TRUE	1368.98	1.36898
ENSG00000088833	1744.26	0.149813	0.0910017	1.64626	0.0997095	0.331554	ALI09	20	1442162	1473842	p13	NSFL1C	NSFL1C	protein_coding	1.10943	non-significant	non-significant	TRUE	unchanged	Unaffected	TRUE	1442.16	1.44216
ENSG00000088836	22.5155	0.263751	0.390075	0.676155	0.498942	0.770418	ALI09	20	3227417	3239559	p13	SLC4A11	SLC4A11	protein_coding	1.2006	non-significant	non-significant	TRUE	unchanged	Unaffected	TRUE	3227.42	3.22742
ENSG00000088854	693.702	0.19297	0.18688	1.03259	0.301797	0.610993	ALI09	20	3249305	3407625	p13	C20orf194	C20orf194	protein_coding	1.14311	non-significant	non-significant	TRUE	unchanged	Unaffected	TRUE	3249.3	3.24931
ENSG00000088876	219.649	-0.0889122	0.155826	-0.570587	0.56828	0.815725	ALI09	20	2481817	2524702	p13	ZNF343	ZNF343	protein_coding	0.940231	non-significant	non-significant	TRUE	unchanged	Unaffected	TRUE	2481.82	2.48182
ENSG00000088881	131.472	-0.704249	0.300706	-2.34199	0.0191814	0.113636	ALI09	20	2692874	2760108	p13	EBF4	EBF4	protein_coding	0.613762	non-significant	significant	FALSE	downregulated	Unaffected	TRUE	2692.87	2.69287
ENSG00000088882	2543.5	-0.0851767	0.242009	-0.351957	0.724871	0.900194	ALI09	20	2794074	2800627	p13	CPXM1	CPXM1	protein_coding	0.942669	non-significant	non-significant	TRUE	unchanged	Unaffected	TRUE	2794.07	2.79407
ENSG00000088888	1868.32	0.41566	0.100925	4.11849	3.81363e-05	0.000709666	ALI09	20	3846799	3876123	p13	MAVS	MAVS	protein_coding	1.33391	significant	significant	FALSE	upregulated	Unaffected	TRUE	3846.8	3.8468
ENSG00000088899	222.386	-0.314039	0.21334	-1.47201	0.141017	0.407021	ALI09	20	3162617	3173592	p13	LZTS3	LZTS3	protein_coding	0.804386	non-significant	non-significant	TRUE	unchanged	Unaffected	TRUE	3162.62	3.16262
ENSG00000088930	4567.73	-0.0649413	0.0908897	-0.714506	0.474914	0.755165	ALI09	20	21303331	21389825	p11.22	XRN2	XRN2	protein_coding	0.955984	non-significant	non-significant	TRUE	unchanged	Unaffected	TRUE	21303.3	21.3033
ENSG00000088970	151.643	0.132565	0.13635	0.972243	0.33093	0.638176	ALI09	20	21125983	21246622	p11.23	KIZ	KIZ	protein_coding	1.09624	non-significant	non-significant	TRUE	unchanged	Unaffected	TRUE	21126	21.126
ENSG00000088986	4347.48	-0.0610707	0.0913296	-0.668685	0.503697	0.773497	ALI09	12	120469850	120498493	q24.31	DYNLL1	DYNLL1	protein_coding	0.958552	non-significant	non-significant	TRUE	unchanged	Unaffected	TRUE	120470	120.47
ENSG00000088992	34.8699	2.45551	0.253753	9.67678	3.78432e-22	6.66932e-20	ALI09	12	117038923	117099479	q24.22	TESC	TESC	protein_coding	5.48508	significant	significant	FALSE	upregulated	Unaffected	TRUE	117039	117.039
ENSG00000089006	1980.21	0.0112418	0.140159	0.0802073	0.936072	0.977874	ALI09	20	17941597	17968980	p11.23	SNX5	SNX5	protein_coding	1.00782	non-significant	non-significant	TRUE	unchanged	Unaffected	TRUE	17941.6	17.9416
ENSG00000089009	28033.9	-0.0234539	0.104388	-0.224681	0.822227	0.938231	ALI09	12	112405190	112418838	q24.13	RPL6	RPL6	protein_coding	0.983874	non-significant	non-significant	TRUE	unchanged	Unaffected	TRUE	112405	112.405
ENSG00000089022	1047.21	-0.286543	0.134674	-2.12768	0.0333634	0.166555	ALI09	12	111842228	111902222	q24.12	MAPKAPK5	MAPKAPK5	protein_coding	0.819864	non-significant	significant	TRUE	unchanged	Unaffected	TRUE	111842	111.842
ENSG00000089041	6.55588	0.509549	0.615011	0.828521	0.407376	0.706365	ALI09	12	121132819	121188032	q24.31	P2RX7	P2RX7	protein_coding	1.42361	non-significant	non-significant	FALSE	upregulated	Unaffected	TRUE	121133	121.133
ENSG00000089048	598.245	-0.00679658	0.145106	-0.0468388	0.962642	0.987697	ALI09	20	13714322	13784886	p12.1	ESF1	ESF1	protein_coding	0.9953	non-significant	non-significant	TRUE	unchanged	Unaffected	TRUE	13714.3	13.7143
ENSG00000089050	840.797	-0.0112113	0.121887	-0.0919808	0.926713	0.974431	ALI09	20	18486540	18497225	p11.23	RBBP9	RBBP9	protein_coding	0.992259	non-significant	non-significant	TRUE	unchanged	Unaffected	TRUE	18486.5	18.4865
ENSG00000089053	2294.02	-0.150062	0.0693799	-2.1629	0.030549	0.156874	ALI09	12	121308245	121399896	q24.31	ANAPC5	ANAPC5	protein_coding	0.901212	non-significant	significant	TRUE	unchanged	Unaffected	TRUE	121308	121.308
ENSG00000089057	1825.21	-0.232322	0.0750962	-3.09366	0.00197706	0.0198958	ALI09	20	4852356	5010293	p13	SLC23A2	SLC23A2	protein_coding	0.851264	significant	significant	TRUE	unchanged	Unaffected	TRUE	4852.36	4.85236
ENSG00000089060	104.725	-0.131747	0.227543	-0.579	0.562589	0.812355	ALI09	12	113298759	113359493	q24.13	SLC8B1	SLC8B1	protein_coding	0.912725	non-significant	non-significant	TRUE	unchanged	Unaffected	TRUE	113299	113.299
ENSG00000089063	2189.58	-0.12651	0.118909	-1.06392	0.287364	0.596285	ALI09	20	5068232	5113103	p12.3	TMEM230	TMEM230	protein_coding	0.916045	non-significant	non-significant	TRUE	unchanged	Unaffected	TRUE	5068.23	5.06823
ENSG00000089091	119.83	-0.331701	0.173985	-1.90649	0.0565863	0.235016	ALI09	20	18383367	18467281	p11.23	DZANK1	DZANK1	protein_coding	0.794599	non-significant	non-significant	TRUE	unchanged	Unaffected	TRUE	18383.4	18.3834
ENSG00000089094	1901.74	-0.285659	0.117179	-2.4378	0.0147769	0.0947129	ALI09	12	121429096	121581023	q24.31	KDM2B	KDM2B	protein_coding	0.820367	non-significant	significant	TRUE	unchanged	Unaffected	TRUE	121429	121.429
ENSG00000089101	13.0155	-0.814739	0.500278	-1.62857	0.103404	0.339213	ALI09	20	20052514	20360703	p11.23	CFAP61	CFAP61	protein_coding	0.568511	non-significant	non-significant	FALSE	downregulated	Unaffected	TRUE	20052.5	20.0525
ENSG00000089123	80.646	0.149366	0.190286	0.784954	0.432481	0.726995	ALI09	20	13389392	13638932	p12.1	TASP1	TASP1	protein_coding	1.10908	non-significant	non-significant	TRUE	unchanged	Unaffected	TRUE	13389.4	13.3894
ENSG00000089154	3473.28	-0.285391	0.137304	-2.07854	0.0376598	0.179827	ALI09	12	120127202	120194715	q24.23	GCN1	GCN1	protein_coding	0.820519	non-significant	significant	TRUE	unchanged	Unaffected	TRUE	120127	120.127
ENSG00000089157	41619.4	-0.0876266	0.123681	-0.70849	0.478641	0.757029	ALI09	12	120196699	120201235	q24.23	RPLP0	RPLP0	protein_coding	0.94107	non-significant	non-significant	TRUE	unchanged	Unaffected	TRUE	120197	120.197
ENSG00000089159	1221.13	0.435879	0.159372	2.73498	0.0062385	0.0497399	ALI09	12	120210439	120265771	q24.23	PXN	PXN	protein_coding	1.35273	significant	significant	FALSE	upregulated	Unaffected	TRUE	120210	120.21
ENSG00000089163	25.0805	0.056015	0.265535	0.210951	0.832925	0.942343	ALI09	12	120302316	120313249	q24.31	SIRT4	SIRT4	protein_coding	1.03959	non-significant	non-significant	TRUE	unchanged	Unaffected	TRUE	120302	120.302
ENSG00000089177	277.67	0.116724	0.270376	0.431711	0.665952	0.869365	ALI09	20	16272104	16573448	p12.1	KIF16B	KIF16B	protein_coding	1.08427	non-significant	non-significant	TRUE	unchanged	Unaffected	TRUE	16272.1	16.2721
ENSG00000089195	574.738	-0.0978155	0.120484	-0.811855	0.416875	0.715213	ALI09	20	5937228	5950558	p12.3	TRMT6	TRMT6	protein_coding	0.934447	non-significant	non-significant	TRUE	unchanged	Unaffected	TRUE	5937.23	5.93723
ENSG00000089199	113.041	0.873802	0.565882	1.54414	0.122554	0.374341	ALI09	20	5911510	5925353	p12.3	CHGB	CHGB	protein_coding	1.83249	non-significant	non-significant	FALSE	upregulated	Unaffected	TRUE	5911.51	5.91151
ENSG00000089220	6088.44	-0.274131	0.0741189	-3.69853	0.000216851	0.00321399	ALI09	12	118136124	118145584	q24.23	PEBP1	PEBP1	protein_coding	0.826948	significant	significant	TRUE	unchanged	Unaffected	TRUE	118136	118.136
ENSG00000089234	626.371	0.0960646	0.117768	0.815708	0.414667	0.713346	ALI09	12	111642146	111685956	q24.12	BRAP	BRAP	protein_coding	1.06885	non-significant	non-significant	TRUE	unchanged	Unaffected	TRUE	111642	111.642
ENSG00000089248	2176.6	0.184077	0.118713	1.55061	0.120995	0.37196	ALI09	12	112013348	112023449	q24.13	ERP29	ERP29	protein_coding	1.13609	non-significant	non-significant	TRUE	unchanged	Unaffected	TRUE	112013	112.013
ENSG00000089250	13.9322	4.89048	1.12896	4.33186	1.47856e-05	0.000311328	ALI09	12	117208142	117452170	q24.22	NOS1	NOS1	protein_coding	29.6607	significant	significant	FALSE	upregulated	Unaffected	TRUE	117208	117.208
ENSG00000089280	13930.6	-0.0992546	0.114084	-0.87001	0.384295	0.687504	ALI09	16	31180138	31191605	p11.2	FUS	FUS	protein_coding	0.933515	non-significant	non-significant	TRUE	unchanged	Unaffected	TRUE	31180.1	31.1801
ENSG00000089289	954.552	0.186519	0.153595	1.21435	0.224614	0.52774	ALI09	X	70133447	70166324	q13.1	IGBP1	IGBP1	protein_coding	1.13801	non-significant	non-significant	TRUE	unchanged	Unaffected	TRUE	70133.4	70.1334
ENSG00000089327	31.806	4.2297	0.832454	5.081	3.75462e-07	1.14284e-05	ALI09	19	35154730	35169881	q13.12	FXYD5	FXYD5	protein_coding	18.7614	significant	significant	FALSE	upregulated	Unaffected	TRUE	35154.7	35.1547
ENSG00000089335	849.898	0.228271	0.213114	1.07112	0.284114	0.593175	ALI09	19	34677639	34686397	q13.11	ZNF302	ZNF302	protein_coding	1.17143	non-significant	non-significant	TRUE	unchanged	Unaffected	TRUE	34677.6	34.6776
ENSG00000089351	545.848	-0.0612204	0.160424	-0.381615	0.702747	0.888463	ALI09	19	34994784	35026471	q13.11	GRAMD1A	GRAMD1A	protein_coding	0.958453	non-significant	non-significant	TRUE	unchanged	Unaffected	TRUE	34994.8	34.9948
ENSG00000089472	681.135	0.124449	0.321938	0.386562	0.69908	0.887262	ALI09	X	66162549	66268867	q12	HEPH	HEPH	protein_coding	1.09009	non-significant	non-significant	TRUE	unchanged	Unaffected	TRUE	66162.5	66.1625
ENSG00000089486	1133.88	0.295512	0.150076	1.96909	0.048943	0.212953	ALI09	16	4510669	4538828	p13.3	CDIP1	CDIP1	protein_coding	1.22732	non-significant	significant	TRUE	unchanged	Unaffected	TRUE	4510.67	4.51067
ENSG00000089505	9.29217	-0.555226	0.636513	-0.872293	0.383049	0.68643	ALI09	16	66566393	66579137	q21	CMTM1	CMTM1	protein_coding	0.680551	non-significant	non-significant	FALSE	downregulated	Unaffected	TRUE	66566.4	66.5664
ENSG00000089597	14819.1	-0.0318565	0.119413	-0.266777	0.789641	0.927244	ALI09	11	62624826	62646726	q12.3	GANAB	GANAB	protein_coding	0.978161	non-significant	non-significant	TRUE	unchanged	Unaffected	TRUE	62624.8	62.6248
ENSG00000089639	198.939	0.24119	0.257663	0.936069	0.349238	0.655059	ALI09	19	19629476	19643657	p13.11	GMIP	GMIP	protein_coding	1.18197	non-significant	non-significant	TRUE	unchanged	Unaffected	TRUE	19629.5	19.6295
ENSG00000089682	238.031	-0.0423522	0.226268	-0.187177	0.851522	0.948754	ALI09	X	107064420	107118823	q22.3	RBM41	RBM41	protein_coding	0.97107	non-significant	non-significant	TRUE	unchanged	Unaffected	TRUE	107064	107.064
ENSG00000089685	4403.68	-0.127034	0.0988334	-1.28534	0.198674	0.491981	ALI09	17	78214186	78225636	q25.3	BIRC5	BIRC5	protein_coding	0.915712	non-significant	non-significant	TRUE	unchanged	Unaffected	TRUE	78214.2	78.2142
ENSG00000089692	20.3947	-1.74345	0.418508	-4.16587	3.10166e-05	0.000592963	ALI09	12	6772512	6778455	p13.31	LAG3	LAG3	protein_coding	0.298654	significant	significant	FALSE	downregulated	Unaffected	TRUE	6772.51	6.77251
ENSG00000089693	2608.53	-0.206233	0.122777	-1.67974	0.0930079	0.317319	ALI09	12	6747996	6767475	p13.31	MLF2	MLF2	protein_coding	0.866798	non-significant	non-significant	TRUE	unchanged	Unaffected	TRUE	6748	6.748
ENSG00000089723	132.593	-0.816869	0.167473	-4.8776	1.07382e-06	2.98677e-05	ALI09	14	94026340	94048930	q32.12	OTUB2	OTUB2	protein_coding	0.567673	significant	significant	FALSE	downregulated	Unaffected	TRUE	94026.3	94.0263
ENSG00000089737	3290.15	0.0671602	0.102484	0.655323	0.51226	0.779263	ALI09	14	94048287	94081212	q32.12	DDX24	DDX24	protein_coding	1.04765	non-significant	non-significant	TRUE	unchanged	Unaffected	TRUE	94048.3	94.0483
ENSG00000089775	183.437	0.267824	0.152224	1.75941	0.0785084	0.286931	ALI09	14	64449106	64505213	q23.3	ZBTB25	ZBTB25	protein_coding	1.20399	non-significant	non-significant	TRUE	unchanged	Unaffected	TRUE	64449.1	64.4491
ENSG00000089818	406.32	0.218813	0.168723	1.29688	0.194673	0.48731	ALI09	12	8076939	8097881	p13.31	NECAP1	NECAP1	protein_coding	1.16378	non-significant	non-significant	TRUE	unchanged	Unaffected	TRUE	8076.94	8.07694
ENSG00000089820	10.2778	0.94449	0.65856	1.43418	0.151522	0.424545	ALI09	X	153907367	153934999	q28	ARHGAP4	ARHGAP4	protein_coding	1.92451	non-significant	non-significant	FALSE	upregulated	Unaffected	TRUE	153907	153.907
ENSG00000089876	1091.91	-0.160644	0.11324	-1.41861	0.156012	0.430902	ALI09	10	125836337	125896436	q26.2	DHX32	DHX32	protein_coding	0.894626	non-significant	non-significant	TRUE	unchanged	Unaffected	TRUE	125836	125.836
ENSG00000089902	1093.03	0.117882	0.196824	0.598919	0.549227	0.804758	ALI09	14	102592649	102730561	q32.31	RCOR1	RCOR1	protein_coding	1.08514	non-significant	non-significant	TRUE	unchanged	Unaffected	TRUE	102593	102.593
ENSG00000089916	1368.26	-0.300293	0.143596	-2.09124	0.0365063	0.176205	ALI09	14	76151916	76254342	q24.3	GPATCH2L	GPATCH2L	protein_coding	0.812087	non-significant	significant	TRUE	unchanged	Unaffected	TRUE	76151.9	76.1519
ENSG00000090006	626.435	-0.138741	0.327516	-0.423615	0.671847	0.872106	ALI09	19	40592883	40629818	q13.2	LTBP4	LTBP4	protein_coding	0.908312	non-significant	non-significant	TRUE	unchanged	Unaffected	TRUE	40592.9	40.5929
ENSG00000090013	44.1021	0.751198	0.31554	2.38067	0.017281	0.106001	ALI09	19	40447765	40465764	q13.2	BLVRB	BLVRB	protein_coding	1.68319	non-significant	significant	FALSE	upregulated	Unaffected	TRUE	40447.8	40.4478
ENSG00000090020	571.573	0.129008	0.131623	0.980137	0.327019	0.63515	ALI09	1	27098809	27166981	p36.11	SLC9A1	SLC9A1	protein_coding	1.09354	non-significant	non-significant	TRUE	unchanged	Unaffected	TRUE	27098.8	27.0988
ENSG00000090054	1314.34	-0.257802	0.160928	-1.60198	0.109161	0.351104	ALI09	9	92000087	92115413	q22.31	SPTLC1	SPTLC1	protein_coding	0.836361	non-significant	non-significant	TRUE	unchanged	Unaffected	TRUE	92000.1	92.0001
ENSG00000090060	6507.56	-0.0165909	0.103482	-0.160326	0.872624	0.956098	ALI09	14	96501433	96567111	q32.2	PAPOLA	PAPOLA	protein_coding	0.988566	non-significant	non-significant	TRUE	unchanged	Unaffected	TRUE	96501.4	96.5014
ENSG00000090061	1304.88	0.0440307	0.103794	0.424212	0.671411	0.872049	ALI09	14	99481169	99535044	q32.2	CCNK	CCNK	protein_coding	1.03099	non-significant	non-significant	TRUE	unchanged	Unaffected	TRUE	99481.2	99.4812
ENSG00000090097	1088.9	0.182911	0.225878	0.809778	0.418068	0.716097	ALI09	3	51957454	51974016	p21.2	PCBP4	PCBP4	protein_coding	1.13517	non-significant	non-significant	TRUE	unchanged	Unaffected	TRUE	51957.5	51.9575
ENSG00000090238	89.1337	0.394093	0.323302	1.21896	0.222858	0.525972	ALI09	16	30092314	30096915	p11.2	YPEL3	YPEL3	protein_coding	1.31412	non-significant	non-significant	FALSE	upregulated	Unaffected	TRUE	30092.3	30.0923
ENSG00000090263	612.358	0.0503695	0.146358	0.344153	0.730731	0.902486	ALI09	7	141002610	141015228	q34	MRPS33	MRPS33	protein_coding	1.03553	non-significant	non-significant	TRUE	unchanged	Unaffected	TRUE	141003	141.003
ENSG00000090266	748.966	0.183322	0.118685	1.54461	0.122441	0.374155	ALI09	7	140690777	140722790	q34	NDUFB2	NDUFB2	protein_coding	1.1355	non-significant	non-significant	TRUE	unchanged	Unaffected	TRUE	140691	140.691
ENSG00000090273	1920.84	-0.203973	0.156765	-1.30114	0.193211	0.485305	ALI09	1	26900238	26946871	p36.11	NUDC	NUDC	protein_coding	0.868156	non-significant	non-significant	TRUE	unchanged	Unaffected	TRUE	26900.2	26.9002
ENSG00000090316	1126.53	-0.216136	0.242652	-0.890724	0.373077	0.677594	ALI09	4	1289887	1340147	p16.3	MAEA	MAEA	protein_coding	0.860868	non-significant	non-significant	TRUE	unchanged	Unaffected	TRUE	1289.89	1.28989
ENSG00000090339	17.1584	-1.63418	0.788942	-2.07136	0.0383249	0.182073	ALI09	19	10271093	10286615	p13.2	ICAM1	ICAM1	protein_coding	0.322153	non-significant	significant	FALSE	downregulated	Unaffected	TRUE	10271.1	10.2711
ENSG00000090372	1626.17	-0.392908	0.183179	-2.14493	0.0319581	0.16189	ALI09	19	46719511	46746994	q13.32	STRN4	STRN4	protein_coding	0.761593	non-significant	significant	TRUE	unchanged	Unaffected	TRUE	46719.5	46.7195
ENSG00000090376	39.3019	1.32078	0.415104	3.18181	0.00146358	0.0156683	ALI09	12	66189195	66254622	q14.3	IRAK3	IRAK3	protein_coding	2.49802	significant	significant	FALSE	upregulated	Unaffected	TRUE	66189.2	66.1892
ENSG00000090382	9.06707	-0.353719	0.489441	-0.722699	0.469865	0.751927	ALI09	12	69348381	69354234	q15	LYZ	LYZ	protein_coding	0.782564	non-significant	non-significant	TRUE	unchanged	Unaffected	TRUE	69348.4	69.3484
ENSG00000090432	661.664	0.299732	0.132492	2.26227	0.0236805	0.130864	ALI09	1	20499448	20508151	p36.12	MUL1	MUL1	protein_coding	1.23092	non-significant	significant	TRUE	unchanged	Unaffected	TRUE	20499.4	20.4994
ENSG00000090447	264.627	-0.569629	0.282678	-2.01512	0.0438926	0.198045	ALI09	16	4257186	4273075	p13.3	TFAP4	TFAP4	protein_coding	0.67379	non-significant	significant	FALSE	downregulated	Unaffected	TRUE	4257.19	4.25719
ENSG00000090470	771.574	0.0491301	0.0999399	0.491596	0.623005	0.847045	ALI09	15	65117379	65133808	q22.31	PDCD7	PDCD7	protein_coding	1.03464	non-significant	non-significant	TRUE	unchanged	Unaffected	TRUE	65117.4	65.1174
ENSG00000090487	1402.49	-0.119166	0.0742823	-1.60423	0.108664	0.350253	ALI09	15	64963022	64990310	q22.31	SPG21	SPG21	protein_coding	0.92072	non-significant	non-significant	TRUE	unchanged	Unaffected	TRUE	64963	64.963
ENSG00000090520	1330.04	-0.119378	0.197386	-0.604797	0.545314	0.801722	ALI09	3	186567403	186585800	q27.3	DNAJB11	DNAJB11	protein_coding	0.920584	non-significant	non-significant	TRUE	unchanged	Unaffected	TRUE	186567	186.567
ENSG00000090530	568.519	-0.588276	0.43024	-1.36732	0.171524	0.453176	ALI09	3	189956728	190122437	q28	P3H2	P3H2	protein_coding	0.665137	non-significant	non-significant	FALSE	downregulated	Unaffected	TRUE	189957	189.957
ENSG00000090539	18.8328	0.0463692	0.465028	0.0997126	0.920572	0.971824	ALI09	3	184380073	184390736	q27.1	CHRD	CHRD	protein_coding	1.03266	non-significant	non-significant	TRUE	unchanged	Unaffected	TRUE	184380	184.38
ENSG00000090554	7.53733	0.585132	0.661757	0.88421	0.376583	0.68046	ALI09	19	49474207	49486231	q13.33	FLT3LG	FLT3LG	protein_coding	1.50018	non-significant	non-significant	FALSE	upregulated	Unaffected	TRUE	49474.2	49.4742
ENSG00000090565	831.828	-0.236401	0.223502	-1.05771	0.290187	0.599115	ALI09	16	425649	523011	p13.3	RAB11FIP3	RAB11FIP3	protein_coding	0.848861	non-significant	non-significant	TRUE	unchanged	Unaffected	TRUE	425.649	0.425649
ENSG00000090581	228.215	-0.0497664	0.290162	-0.171513	0.863821	0.952897	ALI09	16	1351931	1364113	p13.3	GNPTG	GNPTG	protein_coding	0.966093	non-significant	non-significant	TRUE	unchanged	Unaffected	TRUE	1351.93	1.35193
ENSG00000090612	1210.56	-0.173819	0.113843	-1.52683	0.126804	0.381923	ALI09	12	133181409	133214832	q24.33	ZNF268	ZNF268	protein_coding	0.886493	non-significant	non-significant	TRUE	unchanged	Unaffected	TRUE	133181	133.181
ENSG00000090615	798.229	0.229224	0.194848	1.17643	0.239423	0.545129	ALI09	12	132768914	132829078	q24.33	GOLGA3	GOLGA3	protein_coding	1.1722	non-significant	non-significant	TRUE	unchanged	Unaffected	TRUE	132769	132.769
ENSG00000090621	3007.66	-0.084417	0.0629309	-1.34142	0.179783	0.466577	ALI09	1	39560709	39576790	p34.3	PABPC4	PABPC4	protein_coding	0.943166	non-significant	non-significant	TRUE	unchanged	Unaffected	TRUE	39560.7	39.5607
ENSG00000090661	209.086	0.560403	0.189696	2.95422	0.00313462	0.0289472	ALI09	19	8206736	8262421	p13.2	CERS4	CERS4	protein_coding	1.47468	significant	significant	FALSE	upregulated	Unaffected	TRUE	8206.74	8.20674
ENSG00000090674	154.24	-0.26536	0.282807	-0.938308	0.348086	0.653952	ALI09	19	7522624	7534009	p13.2	MCOLN1	MCOLN1	protein_coding	0.831991	non-significant	non-significant	TRUE	unchanged	Unaffected	TRUE	7522.62	7.52262
ENSG00000090686	1624.04	0.0356758	0.0813502	0.438546	0.66099	0.866619	ALI09	1	21678298	21783606	p36.12	USP48	USP48	protein_coding	1.02504	non-significant	non-significant	TRUE	unchanged	Unaffected	TRUE	21678.3	21.6783
ENSG00000090776	1945.97	0.0518054	0.191716	0.270219	0.786992	0.926797	ALI09	X	68829021	68842160	q13.1	EFNB1	EFNB1	protein_coding	1.03656	non-significant	non-significant	TRUE	unchanged	Unaffected	TRUE	68829	68.829
ENSG00000090857	3013.17	-1.07049	0.142363	-7.51941	5.50236e-14	4.49009e-12	ALI09	16	70114332	70162537	q22.1	PDPR	PDPR	protein_coding	0.476159	significant	significant	FALSE	downregulated	Unaffected	TRUE	70114.3	70.1143
ENSG00000090861	2699.59	0.0970612	0.177975	0.545365	0.585503	0.825945	ALI09	16	70251983	70289707	q22.1	AARS1	AARS1	protein_coding	1.06959	non-significant	non-significant	TRUE	unchanged	Unaffected	TRUE	70252	70.252
ENSG00000090863	5583.72	0.0129369	0.114437	0.113049	0.909992	0.968737	ALI09	16	74447427	74607144	q23.1	GLG1	GLG1	protein_coding	1.00901	non-significant	non-significant	TRUE	unchanged	Unaffected	TRUE	74447.4	74.4474
ENSG00000090889	3282.18	0.126822	0.0852836	1.48706	0.136999	0.400773	ALI09	X	70290104	70420886	q13.1	KIF4A	KIF4A	protein_coding	1.09189	non-significant	non-significant	TRUE	unchanged	Unaffected	TRUE	70290.1	70.2901
ENSG00000090905	2220.33	-0.0400637	0.111413	-0.359596	0.719149	0.897435	ALI09	16	24610209	24827632	p12.1	TNRC6A	TNRC6A	protein_coding	0.972612	non-significant	non-significant	TRUE	unchanged	Unaffected	TRUE	24610.2	24.6102
ENSG00000090924	1969.5	-0.480888	0.17375	-2.7677	0.00564537	0.0462299	ALI09	19	39412669	39428415	q13.2	PLEKHG2	PLEKHG2	protein_coding	0.716536	significant	significant	FALSE	downregulated	Unaffected	TRUE	39412.7	39.4127
ENSG00000090932	403.191	2.80202	0.335334	8.3559	6.49345e-17	7.16741e-15	ALI09	19	39498895	39508481	q13.2	DLL3	DLL3	protein_coding	6.97416	significant	significant	FALSE	upregulated	Unaffected	TRUE	39498.9	39.4989
ENSG00000090971	543.495	-0.0229614	0.182239	-0.125996	0.899735	0.964689	ALI09	19	55485188	55487568	q13.42	NAT14	NAT14	protein_coding	0.98421	non-significant	non-significant	TRUE	unchanged	Unaffected	TRUE	55485.2	55.4852
ENSG00000090975	120.907	-0.284459	0.244253	-1.16461	0.244177	0.550632	ALI09	12	122983480	123150015	q24.31	PITPNM2	PITPNM2	protein_coding	0.821049	non-significant	non-significant	TRUE	unchanged	Unaffected	TRUE	122983	122.983
ENSG00000090989	904.529	-0.013914	0.132579	-0.104949	0.916416	0.970545	ALI09	4	55853648	55905086	q12	EXOC1	EXOC1	protein_coding	0.990402	non-significant	non-significant	TRUE	unchanged	Unaffected	TRUE	55853.6	55.8536
ENSG00000091009	1121.73	-0.246657	0.123732	-1.99348	0.0462093	0.204862	ALI09	5	146203605	146289223	q32	RBM27	RBM27	protein_coding	0.842847	non-significant	significant	TRUE	unchanged	Unaffected	TRUE	146204	146.204
ENSG00000091039	2584.35	-0.174902	0.118206	-1.47964	0.138968	0.404223	ALI09	12	76351797	76559809	q21.2	OSBPL8	OSBPL8	protein_coding	0.885828	non-significant	non-significant	TRUE	unchanged	Unaffected	TRUE	76351.8	76.3518
ENSG00000091073	111.555	-0.36295	0.351204	-1.03344	0.301396	0.610594	ALI09	7	76461676	76505995	q11.23	DTX2	DTX2	protein_coding	0.777573	non-significant	non-significant	TRUE	unchanged	Unaffected	TRUE	76461.7	76.4617
ENSG00000091127	724.095	-0.245773	0.165466	-1.48534	0.137454	0.401651	ALI09	7	105439661	105522271	q22.3	PUS7	PUS7	protein_coding	0.843364	non-significant	non-significant	TRUE	unchanged	Unaffected	TRUE	105440	105.44
ENSG00000091128	5.86738	0.550787	0.774448	0.7112	0.47696	0.756585	ALI09	7	108023548	108130361	q31.1	LAMB4	LAMB4	protein_coding	1.46489	non-significant	non-significant	FALSE	upregulated	Unaffected	TRUE	108024	108.024
ENSG00000091129	4808.84	0.844599	0.249891	3.37987	0.000725195	0.00876587	ALI09	7	108147623	108456717	q31.1	NRCAM	NRCAM	protein_coding	1.79577	significant	significant	FALSE	upregulated	Unaffected	TRUE	108148	108.148
ENSG00000091136	1893.86	-0.492305	0.377642	-1.30363	0.19236	0.484052	ALI09	7	107923799	108003213	q31.1	LAMB1	LAMB1	protein_coding	0.710888	non-significant	non-significant	FALSE	downregulated	Unaffected	TRUE	107924	107.924
ENSG00000091137	7.04845	-0.632353	0.722415	-0.875332	0.381393	0.685044	ALI09	7	107660828	107717809	q22.3	SLC26A4	SLC26A4	protein_coding	0.645123	non-significant	non-significant	FALSE	downregulated	Unaffected	TRUE	107661	107.661
ENSG00000091140	2100.25	-0.124961	0.0858151	-1.45616	0.145348	0.415007	ALI09	7	107891162	107931730	q31.1	DLD	DLD	protein_coding	0.917029	non-significant	non-significant	TRUE	unchanged	Unaffected	TRUE	107891	107.891
ENSG00000091157	700.157	0.0608776	0.113646	0.535678	0.592181	0.829054	ALI09	18	56651343	57029811	q21.31	WDR7	WDR7	protein_coding	1.0431	non-significant	non-significant	TRUE	unchanged	Unaffected	TRUE	56651.3	56.6513
ENSG00000091164	1686.55	0.173114	0.112361	1.5407	0.123391	0.37569	ALI09	18	56597209	56651600	q21.31	TXNL1	TXNL1	protein_coding	1.12749	non-significant	non-significant	TRUE	unchanged	Unaffected	TRUE	56597.2	56.5972
ENSG00000091262	39.0165	1.01655	0.593228	1.71358	0.0866053	0.304542	ALI09	16	16149565	16223522	p13.11	ABCC6	ABCC6	protein_coding	2.02307	non-significant	non-significant	FALSE	upregulated	Unaffected	TRUE	16149.6	16.1496
ENSG00000091317	2060.57	0.224063	0.0987174	2.26975	0.0232229	0.129419	ALI09	3	32481312	32502852	p22.3	CMTM6	CMTM6	protein_coding	1.16802	non-significant	significant	TRUE	unchanged	Unaffected	TRUE	32481.3	32.4813
ENSG00000091409	2199.77	0.373298	0.208144	1.79346	0.0728994	0.275269	ALI09	2	172427354	172506459	q31.1	ITGA6	ITGA6	protein_coding	1.29531	non-significant	non-significant	FALSE	upregulated	Unaffected	TRUE	172427	172.427
ENSG00000091428	35.4954	1.02311	0.61631	1.66005	0.0969035	0.325266	ALI09	2	172735274	173052893	q31.1	RAPGEF4	RAPGEF4	protein_coding	2.03229	non-significant	non-significant	FALSE	upregulated	Unaffected	TRUE	172735	172.735
ENSG00000091436	934.655	0.169382	0.133929	1.26471	0.205974	0.50159	ALI09	2	173075435	173268015	q31.1	MAP3K20	MAP3K20	protein_coding	1.12458	non-significant	non-significant	TRUE	unchanged	Unaffected	TRUE	173075	173.075
ENSG00000091483	1967.3	0.0441206	0.128885	0.342325	0.732106	0.903316	ALI09	1	241497603	241519755	q43	FH	FH	protein_coding	1.03105	non-significant	non-significant	TRUE	unchanged	Unaffected	TRUE	241498	241.498
ENSG00000091490	920.261	-0.0350004	0.216955	-0.161325	0.871837	0.956098	ALI09	4	25747433	25863760	p15.2	SEL1L3	SEL1L3	protein_coding	0.976031	non-significant	non-significant	TRUE	unchanged	Unaffected	TRUE	25747.4	25.7474
ENSG00000091513	39.8498	-0.58677	0.640157	-0.916604	0.35935	0.665515	ALI09	3	133746040	133796641	q22.1	TF	TF	protein_coding	0.665832	non-significant	non-significant	FALSE	downregulated	Unaffected	TRUE	133746	133.746
ENSG00000091527	4554.46	-0.155811	0.0839254	-1.85654	0.0633769	0.251909	ALI09	3	133573686	133590261	q22.1	CDV3	CDV3	protein_coding	0.897628	non-significant	non-significant	TRUE	unchanged	Unaffected	TRUE	133574	133.574
ENSG00000091536	9.57148	-0.455161	0.673302	-0.676013	0.499032	0.7705	ALI09	17	18108706	18179802	p11.2	MYO15A	MYO15A	protein_coding	0.729429	non-significant	non-significant	FALSE	downregulated	Unaffected	TRUE	18108.7	18.1087
ENSG00000091542	1607.09	0.134844	0.0853388	1.5801	0.114084	0.360165	ALI09	17	18183078	18209954	p11.2	ALKBH5	ALKBH5	protein_coding	1.09797	non-significant	non-significant	TRUE	unchanged	Unaffected	TRUE	18183.1	18.1831
ENSG00000091592	6.59428	-0.675596	0.578632	-1.16758	0.242978	0.549287	ALI09	17	5499427	5619424	p13.2	NLRP1	NLRP1	protein_coding	0.626073	non-significant	non-significant	FALSE	downregulated	Unaffected	TRUE	5499.43	5.49943
ENSG00000091622	67.3991	-0.815834	0.326336	-2.49998	0.01242	0.0839422	ALI09	17	6451263	6556555	p13.1	PITPNM3	PITPNM3	protein_coding	0.56808	non-significant	significant	FALSE	downregulated	Unaffected	TRUE	6451.26	6.45126
ENSG00000091640	1000.53	-0.261542	0.164154	-1.59327	0.111099	0.354584	ALI09	17	4959226	4967817	p13.2	SPAG7	SPAG7	protein_coding	0.834196	non-significant	non-significant	TRUE	unchanged	Unaffected	TRUE	4959.23	4.95923
ENSG00000091651	902.588	-0.301898	0.17331	-1.74196	0.081516	0.292983	ALI09	16	46689643	46698394	q11.2	ORC6	ORC6	protein_coding	0.811185	non-significant	non-significant	TRUE	unchanged	Unaffected	TRUE	46689.6	46.6896
ENSG00000091656	1108.32	1.24039	0.240029	5.16768	2.37012e-07	7.57717e-06	ALI09	8	76681239	76867281	q21.13	ZFHX4	ZFHX4	protein_coding	2.36263	significant	significant	FALSE	upregulated	Unaffected	TRUE	76681.2	76.6812
ENSG00000091664	38.0371	2.19716	0.45979	4.77861	1.76511e-06	4.66807e-05	ALI09	11	22338381	22379503	p14.3	SLC17A6	SLC17A6	protein_coding	4.58575	significant	significant	FALSE	upregulated	Unaffected	TRUE	22338.4	22.3384
ENSG00000091732	810.503	-0.119151	0.0780314	-1.52696	0.126771	0.381879	ALI09	7	130018287	130051451	q32.2	ZC3HC1	ZC3HC1	protein_coding	0.920729	non-significant	non-significant	TRUE	unchanged	Unaffected	TRUE	130018	130.018
ENSG00000091844	131.03	-0.0384188	0.217158	-0.176916	0.859575	0.951587	ALI09	6	153004459	153131282	q25.2	RGS17	RGS17	protein_coding	0.973722	non-significant	non-significant	TRUE	unchanged	Unaffected	TRUE	153004	153.004
ENSG00000091879	6.79272	0.741571	0.506404	1.46439	0.143088	0.410865	ALI09	8	6499632	6563409	p23.1	ANGPT2	ANGPT2	protein_coding	1.672	non-significant	non-significant	FALSE	upregulated	Unaffected	TRUE	6499.63	6.49963
ENSG00000091947	376.355	0.300775	0.194116	1.54946	0.121272	0.372428	ALI09	17	44011188	44023946	q21.31	TMEM101	TMEM101	protein_coding	1.23181	non-significant	non-significant	TRUE	unchanged	Unaffected	TRUE	44011.2	44.0112
ENSG00000091972	543.851	-0.588875	0.115702	-5.0896	3.58819e-07	1.10309e-05	ALI09	3	112332347	112362812	q13.2	CD200	CD200	protein_coding	0.664861	significant	significant	FALSE	downregulated	Unaffected	TRUE	112332	112.332
ENSG00000091986	2028.9	0.811534	0.402619	2.01564	0.043838	0.197855	ALI09	3	112596797	112649530	q13.2	CCDC80	CCDC80	protein_coding	1.75508	non-significant	significant	FALSE	upregulated	Unaffected	TRUE	112597	112.597
ENSG00000092010	1292.66	0.148548	0.13174	1.12758	0.259496	0.56766	ALI09	14	24136163	24138967	q12	PSME1	PSME1	protein_coding	1.10845	non-significant	non-significant	TRUE	unchanged	Unaffected	TRUE	24136.2	24.1362
ENSG00000092020	750.973	-0.185809	0.15787	-1.17697	0.239206	0.544842	ALI09	14	35085467	35122517	q13.2	PPP2R3C	PPP2R3C	protein_coding	0.879156	non-significant	non-significant	TRUE	unchanged	Unaffected	TRUE	35085.5	35.0855
ENSG00000092036	938.917	0.299349	0.156822	1.90884	0.0562826	0.234245	ALI09	14	22946228	22957161	q11.2	HAUS4	HAUS4	protein_coding	1.23059	non-significant	non-significant	TRUE	unchanged	Unaffected	TRUE	22946.2	22.9462
ENSG00000092051	22.7462	0.570163	0.331083	1.72211	0.0850492	0.301034	ALI09	14	23568035	23578790	q11.2	JPH4	JPH4	protein_coding	1.48469	non-significant	non-significant	FALSE	upregulated	Unaffected	TRUE	23568	23.568
ENSG00000092054	9.6252	-0.381813	0.441202	-0.865391	0.386824	0.689602	ALI09	14	23412740	23435660	q11.2	MYH7	MYH7	protein_coding	0.767473	non-significant	non-significant	TRUE	unchanged	Unaffected	TRUE	23412.7	23.4127
ENSG00000092068	469.435	-1.27222	0.629724	-2.02028	0.043354	0.196461	ALI09	14	23125295	23183674	q11.2	SLC7A8	SLC7A8	protein_coding	0.414022	non-significant	significant	FALSE	downregulated	Unaffected	TRUE	23125.3	23.1253
ENSG00000092094	542.599	-0.167569	0.222111	-0.754438	0.450586	0.739664	ALI09	14	20446401	20455089	q11.2	OSGEP	OSGEP	protein_coding	0.890342	non-significant	non-significant	TRUE	unchanged	Unaffected	TRUE	20446.4	20.4464
ENSG00000092096	435.971	0.359892	0.303273	1.18669	0.235348	0.540501	ALI09	14	23346306	23352912	q11.2	SLC22A17	SLC22A17	protein_coding	1.28333	non-significant	non-significant	FALSE	upregulated	Unaffected	TRUE	23346.3	23.3463
ENSG00000092098	544.869	-0.0222791	0.144502	-0.154178	0.877469	0.958402	ALI09	14	24146683	24160660	q12	RNF31	RNF31	protein_coding	0.984676	non-significant	non-significant	TRUE	unchanged	Unaffected	TRUE	24146.7	24.1467
ENSG00000092108	1075.3	0.193036	0.122668	1.57365	0.115569	0.362576	ALI09	14	30622291	30737694	q12	SCFD1	SCFD1	protein_coding	1.14317	non-significant	non-significant	TRUE	unchanged	Unaffected	TRUE	30622.3	30.6223
ENSG00000092140	1114.38	-0.141056	0.114592	-1.23094	0.218346	0.521238	ALI09	14	30559158	30620064	q12	G2E3	G2E3	protein_coding	0.906855	non-significant	non-significant	TRUE	unchanged	Unaffected	TRUE	30559.2	30.5592
ENSG00000092148	3496.74	0.0498556	0.119773	0.416249	0.677227	0.875473	ALI09	14	31100112	31207804	q12	HECTD1	HECTD1	protein_coding	1.03516	non-significant	non-significant	TRUE	unchanged	Unaffected	TRUE	31100.1	31.1001
ENSG00000092199	23273.9	-0.0828829	0.0751428	-1.10301	0.270025	0.579627	ALI09	14	21209136	21269494	q11.2	HNRNPC	HNRNPC	protein_coding	0.944169	non-significant	non-significant	TRUE	unchanged	Unaffected	TRUE	21209.1	21.2091
ENSG00000092201	11645.5	-0.0399835	0.0808999	-0.494235	0.62114	0.845715	ALI09	14	21351476	21384019	q11.2	SUPT16H	SUPT16H	protein_coding	0.972666	non-significant	non-significant	TRUE	unchanged	Unaffected	TRUE	21351.5	21.3515
ENSG00000092203	1622.71	0.0817118	0.146164	0.559041	0.576134	0.820333	ALI09	14	21476597	21499175	q11.2	TOX4	TOX4	protein_coding	1.05827	non-significant	non-significant	TRUE	unchanged	Unaffected	TRUE	21476.6	21.4766
ENSG00000092208	454.52	0.0379108	0.108479	0.349476	0.726732	0.900979	ALI09	14	39114223	39136973	q21.1	GEMIN2	GEMIN2	protein_coding	1.02663	non-significant	non-significant	TRUE	unchanged	Unaffected	TRUE	39114.2	39.1142
ENSG00000092295	8.79956	-1.06399	0.681443	-1.56138	0.118433	0.367226	ALI09	14	24249114	24264432	q12	TGM1	TGM1	protein_coding	0.478306	non-significant	non-significant	FALSE	downregulated	Unaffected	TRUE	24249.1	24.2491
ENSG00000092330	784.949	-0.101472	0.130881	-0.7753	0.438163	0.730457	ALI09	14	24239643	24242674	q12	TINF2	TINF2	protein_coding	0.932081	non-significant	non-significant	TRUE	unchanged	Unaffected	TRUE	24239.6	24.2396
ENSG00000092377	18.3572	-7.10166	2.26054	-3.14158	0.00168038	0.0174201	ALI09	Y	6910686	7101970	p11.2	TBL1Y	TBL1Y	protein_coding	0.00728094	significant	significant	FALSE	downregulated	Unaffected	TRUE	6910.69	6.91069
ENSG00000092421	1711.73	0.190631	0.204154	0.933762	0.350427	0.655757	ALI09	5	116443555	116574823	q23.1	SEMA6A	SEMA6A	protein_coding	1.14126	non-significant	non-significant	TRUE	unchanged	Unaffected	TRUE	116444	116.444
ENSG00000092439	1174.4	-0.042515	0.125133	-0.339758	0.734039	0.904109	ALI09	15	50552473	50686797	q21.2	TRPM7	TRPM7	protein_coding	0.970961	non-significant	non-significant	TRUE	unchanged	Unaffected	TRUE	50552.5	50.5525
ENSG00000092445	1860.42	-0.0642724	0.140682	-0.456863	0.647769	0.859794	ALI09	15	41557675	41583589	q15.1	TYRO3	TYRO3	protein_coding	0.956428	non-significant	non-significant	TRUE	unchanged	Unaffected	TRUE	41557.7	41.5577
ENSG00000092470	1009.13	0.126903	0.140508	0.903168	0.366437	0.671866	ALI09	15	43826980	43868412	q15.3	WDR76	WDR76	protein_coding	1.09195	non-significant	non-significant	TRUE	unchanged	Unaffected	TRUE	43827	43.827
ENSG00000092529	15.1016	1.40732	0.518081	2.71642	0.00659925	0.0519297	ALI09	15	42359498	42412949	q15.1	CAPN3	CAPN3	protein_coding	2.65245	non-significant	significant	FALSE	upregulated	Unaffected	TRUE	42359.5	42.3595
ENSG00000092531	1309.16	0.104595	0.140406	0.744944	0.456306	0.74269	ALI09	15	42491233	42545356	q15.1	SNAP23	SNAP23	protein_coding	1.07519	non-significant	non-significant	TRUE	unchanged	Unaffected	TRUE	42491.2	42.4912
ENSG00000092607	11.739	-2.79912	1.11686	-2.50625	0.0122021	0.0830311	ALI09	1	118883046	118989556	p12	TBX15	TBX15	protein_coding	0.143675	non-significant	significant	FALSE	downregulated	Unaffected	TRUE	118883	118.883
ENSG00000092621	4386.49	-0.496011	0.153997	-3.22092	0.00127781	0.0139793	ALI09	1	119648411	119744218	p12	PHGDH	PHGDH	protein_coding	0.709065	significant	significant	FALSE	downregulated	Unaffected	TRUE	119648	119.648
ENSG00000092820	3448.8	-0.356753	0.107983	-3.30379	0.000953887	0.0109556	ALI09	6	158765741	158819368	q25.3	EZR	EZR	protein_coding	0.78092	significant	significant	TRUE	unchanged	Unaffected	TRUE	158766	158.766
ENSG00000092841	18854.3	-0.0995713	0.139588	-0.713324	0.475645	0.755642	ALI09	12	56158346	56163496	q13.2	MYL6	MYL6	protein_coding	0.93331	non-significant	non-significant	TRUE	unchanged	Unaffected	TRUE	56158.3	56.1583
ENSG00000092847	3176.8	0.294198	0.126568	2.32443	0.0201024	0.117532	ALI09	1	35869808	35930532	p34.3	AGO1	AGO1	protein_coding	1.2262	non-significant	significant	TRUE	unchanged	Unaffected	TRUE	35869.8	35.8698
ENSG00000092850	101.09	-0.356882	0.255046	-1.39929	0.161727	0.439402	ALI09	1	36084094	36088275	p34.3	TEKT2	TEKT2	protein_coding	0.78085	non-significant	non-significant	TRUE	unchanged	Unaffected	TRUE	36084.1	36.0841
ENSG00000092853	1747.72	0.0458918	0.0977276	0.469589	0.638649	0.855437	ALI09	1	35720218	35769978	p34.3	CLSPN	CLSPN	protein_coding	1.03232	non-significant	non-significant	TRUE	unchanged	Unaffected	TRUE	35720.2	35.7202
ENSG00000092871	463.379	0.0341747	0.227568	0.150174	0.880628	0.959141	ALI09	17	35005990	35089319	q12	RFFL	RFFL	protein_coding	1.02397	non-significant	non-significant	TRUE	unchanged	Unaffected	TRUE	35006	35.006
ENSG00000092929	12.2225	-0.308625	0.661868	-0.466294	0.641005	0.856907	ALI09	17	75827225	75844552	q25.1	UNC13D	UNC13D	protein_coding	0.807411	non-significant	non-significant	TRUE	unchanged	Unaffected	TRUE	75827.2	75.8272
ENSG00000092931	303.071	-0.00183739	0.139384	-0.0131822	0.989482	0.997176	ALI09	17	76735865	76781449	q25.1	MFSD11	MFSD11	protein_coding	0.998727	non-significant	non-significant	TRUE	unchanged	Unaffected	TRUE	76735.9	76.7359
ENSG00000092964	8270.43	0.200457	0.0631196	3.17584	0.00149406	0.0158797	ALI09	8	26514031	26658178	p21.2	DPYSL2	DPYSL2	protein_coding	1.14906	significant	significant	TRUE	unchanged	Unaffected	TRUE	26514	26.514
ENSG00000092969	654.495	4.76179	0.257486	18.4934	2.3344e-76	4.07975e-73	ALI09	1	218345336	218444619	q41	TGFB2	TGFB2	protein_coding	27.1295	significant	significant	FALSE	upregulated	Unaffected	TRUE	218345	218.345
ENSG00000092978	375.958	0.0434505	0.155257	0.279863	0.779583	0.923904	ALI09	1	217426992	217631090	q41	GPATCH2	GPATCH2	protein_coding	1.03058	non-significant	non-significant	TRUE	unchanged	Unaffected	TRUE	217427	217.427
ENSG00000093000	3353.01	-0.0685072	0.0991698	-0.690807	0.489687	0.765747	ALI09	22	45163925	45188017	q13.31	NUP50	NUP50	protein_coding	0.953624	non-significant	non-significant	TRUE	unchanged	Unaffected	TRUE	45163.9	45.1639
ENSG00000093009	853.501	-0.0851874	0.0917874	-0.928094	0.353359	0.659411	ALI09	22	19479457	19520612	q11.21	CDC45	CDC45	protein_coding	0.942662	non-significant	non-significant	TRUE	unchanged	Unaffected	TRUE	19479.5	19.4795
ENSG00000093010	331.298	1.22575	1.09426	1.12016	0.262647	0.571513	ALI09	22	19941371	19969975	q11.21	COMT	COMT	protein_coding	2.33876	non-significant	non-significant	FALSE	upregulated	Unaffected	TRUE	19941.4	19.9414
ENSG00000093072	651.507	0.635579	0.280266	2.26777	0.0233433	0.12969	ALI09	22	17178790	17258235	q11.1	ADA2	ADA2	protein_coding	1.55356	non-significant	significant	FALSE	upregulated	Unaffected	TRUE	17178.8	17.1788
ENSG00000093100	117.176	0.0492795	0.307348	0.160338	0.872615	0.956098	ALI09	22	17787652	17811497	q11.21	AC016026.1		lncRNA	1.03475	non-significant	non-significant	TRUE	unchanged	Unaffected	FALSE	17787.7	17.7877
ENSG00000093144	1224.15	-0.285429	0.112096	-2.5463	0.0108871	0.0762354	ALI09	6	127288712	127343609	q22.33	ECHDC1	ECHDC1	protein_coding	0.820497	non-significant	significant	TRUE	unchanged	Unaffected	TRUE	127289	127.289
ENSG00000093167	655.837	0.240217	0.0991762	2.42212	0.0154303	0.0977361	ALI09	3	37052626	37183689	p22.2	LRRFIP2	LRRFIP2	protein_coding	1.18117	non-significant	significant	TRUE	unchanged	Unaffected	TRUE	37052.6	37.0526
ENSG00000093183	1290	0.0803642	0.125405	0.640836	0.521629	0.785891	ALI09	3	42547969	42601080	p22.1	SEC22C	SEC22C	protein_coding	1.05728	non-significant	non-significant	TRUE	unchanged	Unaffected	TRUE	42548	42.548
ENSG00000093217	126.147	0.142473	0.167642	0.849865	0.3954	0.697356	ALI09	3	38346760	38421348	p22.2	XYLB	XYLB	protein_coding	1.1038	non-significant	non-significant	TRUE	unchanged	Unaffected	TRUE	38346.8	38.3468
ENSG00000094631	1547.15	0.0353483	0.104389	0.33862	0.734896	0.904173	ALI09	X	48801377	48824982	p11.23	HDAC6	HDAC6	protein_coding	1.0248	non-significant	non-significant	TRUE	unchanged	Unaffected	TRUE	48801.4	48.8014
ENSG00000094755	14.3092	-0.173306	0.561791	-0.308489	0.75771	0.914595	ALI09	5	170763350	170814047	q35.1	GABRP	GABRP	protein_coding	0.886808	non-significant	non-significant	TRUE	unchanged	Unaffected	TRUE	170763	170.763
ENSG00000094804	2083.03	-0.193132	0.18416	-1.04872	0.294306	0.603048	ALI09	17	40287879	40304657	q21.2	CDC6	CDC6	protein_coding	0.874704	non-significant	non-significant	TRUE	unchanged	Unaffected	TRUE	40287.9	40.2879
ENSG00000094841	198.368	-0.133878	0.16589	-0.807028	0.41965	0.716829	ALI09	X	75156388	75304885	q13.3	UPRT	UPRT	protein_coding	0.911378	non-significant	non-significant	TRUE	unchanged	Unaffected	TRUE	75156.4	75.1564
ENSG00000094880	1918.26	-0.138291	0.0877211	-1.57648	0.114915	0.361454	ALI09	5	138187650	138213343	q31.2	CDC23	CDC23	protein_coding	0.908595	non-significant	non-significant	TRUE	unchanged	Unaffected	TRUE	138188	138.188
ENSG00000094914	1522.32	-0.122234	0.138049	-0.885435	0.375922	0.680054	ALI09	12	53307456	53324864	q13.13	AAAS	AAAS	protein_coding	0.918764	non-significant	non-significant	TRUE	unchanged	Unaffected	TRUE	53307.5	53.3075
ENSG00000094916	16608.9	0.0962145	0.104674	0.919181	0.358001	0.663896	ALI09	12	54230942	54280133	q13.13	CBX5	CBX5	protein_coding	1.06896	non-significant	non-significant	TRUE	unchanged	Unaffected	TRUE	54230.9	54.2309
ENSG00000094975	2255.56	0.0320699	0.113466	0.28264	0.777453	0.922669	ALI09	1	172532349	172611833	q24.3	SUCO	SUCO	protein_coding	1.02248	non-significant	non-significant	TRUE	unchanged	Unaffected	TRUE	172532	172.532
ENSG00000095002	3395.93	-0.487888	0.104885	-4.65165	3.2929e-06	8.11501e-05	ALI09	2	47403067	47663146	p21	MSH2	MSH2	protein_coding	0.713068	significant	significant	FALSE	downregulated	Unaffected	TRUE	47403.1	47.4031
ENSG00000095015	733.647	0.0394542	0.120338	0.327861	0.743016	0.907386	ALI09	5	56815549	56896152	q11.2	MAP3K1	MAP3K1	protein_coding	1.02772	non-significant	non-significant	TRUE	unchanged	Unaffected	TRUE	56815.5	56.8155
ENSG00000095059	808.575	-0.0389864	0.115315	-0.338087	0.735298	0.904264	ALI09	19	12675717	12681880	p13.13	DHPS	DHPS	protein_coding	0.973339	non-significant	non-significant	TRUE	unchanged	Unaffected	TRUE	12675.7	12.6757
ENSG00000095066	166.663	-0.209999	0.227421	-0.923393	0.355803	0.661691	ALI09	19	12763003	12872740	p13.13	HOOK2	HOOK2	protein_coding	0.864538	non-significant	non-significant	TRUE	unchanged	Unaffected	TRUE	12763	12.763
ENSG00000095139	4995.59	0.0967163	0.124035	0.779752	0.435537	0.728491	ALI09	11	118572390	118603033	q23.3	ARCN1	ARCN1	protein_coding	1.06934	non-significant	non-significant	TRUE	unchanged	Unaffected	TRUE	118572	118.572
ENSG00000095203	53.2628	-0.358375	0.234892	-1.5257	0.127084	0.382439	ALI09	9	109171975	109320964	q31.3	EPB41L4B	EPB41L4B	protein_coding	0.780043	non-significant	non-significant	TRUE	unchanged	Unaffected	TRUE	109172	109.172
ENSG00000095209	705.996	-0.820263	0.239795	-3.42068	0.000624646	0.00771955	ALI09	9	105694541	105776629	q31.2	TMEM38B	TMEM38B	protein_coding	0.566339	significant	significant	FALSE	downregulated	Unaffected	TRUE	105695	105.695
ENSG00000095261	1150.21	0.24486	0.196227	1.24784	0.21209	0.511966	ALI09	9	120815496	120842951	q33.2	PSMD5	PSMD5	protein_coding	1.18498	non-significant	non-significant	TRUE	unchanged	Unaffected	TRUE	120815	120.815
ENSG00000095303	71.8299	-0.298493	0.365634	-0.81637	0.414288	0.712987	ALI09	9	122370530	122395703	q33.2	PTGS1	PTGS1	protein_coding	0.813102	non-significant	non-significant	TRUE	unchanged	Unaffected	TRUE	122371	122.371
ENSG00000095319	3776.53	-0.105924	0.0898327	-1.17912	0.238348	0.543637	ALI09	9	128947699	129007096	q34.11	NUP188	NUP188	protein_coding	0.92921	non-significant	non-significant	TRUE	unchanged	Unaffected	TRUE	128948	128.948
ENSG00000095321	469.776	0.229697	0.196911	1.1665	0.243411	0.549791	ALI09	9	129094794	129111189	q34.11	CRAT	CRAT	protein_coding	1.17259	non-significant	non-significant	TRUE	unchanged	Unaffected	TRUE	129095	129.095
ENSG00000095370	42.7384	-0.813636	0.533925	-1.52388	0.12754	0.383424	ALI09	9	127738317	127778710	q34.11	SH2D3C	SH2D3C	protein_coding	0.568946	non-significant	non-significant	FALSE	downregulated	Unaffected	TRUE	127738	127.738
ENSG00000095380	475.379	-0.0748212	0.169031	-0.442649	0.65802	0.865902	ALI09	9	98056732	98083077	q22.33	NANS	NANS	protein_coding	0.94946	non-significant	non-significant	TRUE	unchanged	Unaffected	TRUE	98056.7	98.0567
ENSG00000095383	16.8383	0.340892	0.336043	1.01443	0.310378	0.619279	ALI09	9	98199011	98255649	q22.33	TBC1D2	TBC1D2	protein_coding	1.26654	non-significant	non-significant	FALSE	upregulated	Unaffected	TRUE	98199	98.199
ENSG00000095397	96.8087	-0.0190975	0.265428	-0.0719497	0.942642	0.980138	ALI09	9	114402080	114505473	q32	WHRN	WHRN	protein_coding	0.98685	non-significant	non-significant	TRUE	unchanged	Unaffected	TRUE	114402	114.402
ENSG00000095485	650.012	0.0558682	0.114001	0.49007	0.624085	0.847421	ALI09	10	100232298	100267680	q24.31	CWF19L1	CWF19L1	protein_coding	1.03948	non-significant	non-significant	TRUE	unchanged	Unaffected	TRUE	100232	100.232
ENSG00000095539	158.002	0.165926	0.19181	0.865057	0.387007	0.689642	ALI09	10	100969518	100985871	q24.31	SEMA4G	SEMA4G	protein_coding	1.12189	non-significant	non-significant	TRUE	unchanged	Unaffected	TRUE	100970	100.97
ENSG00000095564	1538.04	-0.289169	0.113764	-2.54183	0.0110273	0.0770114	ALI09	10	91923770	92030325	q23.32	BTAF1	BTAF1	protein_coding	0.818373	non-significant	significant	TRUE	unchanged	Unaffected	TRUE	91923.8	91.9238
ENSG00000095574	363.253	-0.167777	0.211086	-0.794828	0.426714	0.721923	ALI09	10	122990807	123008812	q26.13	IKZF5	IKZF5	protein_coding	0.890213	non-significant	non-significant	TRUE	unchanged	Unaffected	TRUE	122991	122.991
ENSG00000095587	50.1676	-0.07002	0.283569	-0.246924	0.804967	0.932135	ALI09	10	96364608	96513926	q24.1	TLL2	TLL2	protein_coding	0.952625	non-significant	non-significant	TRUE	unchanged	Unaffected	TRUE	96364.6	96.3646
ENSG00000095596	481.93	2.82197	0.796362	3.54358	0.000394733	0.00531003	ALI09	10	93073475	93077885	q23.33	CYP26A1	CYP26A1	protein_coding	7.07128	significant	significant	FALSE	upregulated	Unaffected	TRUE	93073.5	93.0735
ENSG00000095637	268.407	0.600369	0.272828	2.20054	0.0277686	0.146691	ALI09	10	95311771	95561414	q24.1	SORBS1	SORBS1	protein_coding	1.5161	non-significant	significant	FALSE	upregulated	Unaffected	TRUE	95311.8	95.3118
ENSG00000095713	19.0953	0.511032	0.692207	0.738265	0.460353	0.74517	ALI09	10	97865000	98030828	q24.2	CRTAC1	CRTAC1	protein_coding	1.42507	non-significant	non-significant	FALSE	upregulated	Unaffected	TRUE	97865	97.865
ENSG00000095739	69.1153	-0.436658	0.202523	-2.15609	0.0310766	0.158767	ALI09	10	28677510	28682932	p12.1	BAMBI	BAMBI	protein_coding	0.738844	non-significant	significant	FALSE	downregulated	Unaffected	TRUE	28677.5	28.6775
ENSG00000095752	11.6121	-1.18554	0.562355	-2.10818	0.0350156	0.171898	ALI09	19	55364382	55370463	q13.42	IL11	IL11	protein_coding	0.439659	non-significant	significant	FALSE	downregulated	Unaffected	TRUE	55364.4	55.3644
ENSG00000095777	62.5372	-0.953176	0.331229	-2.8777	0.00400589	0.0351807	ALI09	10	25934229	26212532	p12.1	MYO3A	MYO3A	protein_coding	0.516494	significant	significant	FALSE	downregulated	Unaffected	TRUE	25934.2	25.9342
ENSG00000095787	4007.24	-0.11202	0.111569	-1.00404	0.315361	0.623267	ALI09	10	28532493	28623112	p12.1	WAC	WAC	protein_coding	0.925292	non-significant	non-significant	TRUE	unchanged	Unaffected	TRUE	28532.5	28.5325
ENSG00000095794	387.95	0.00413833	0.195697	0.0211466	0.983129	0.994927	ALI09	10	35126791	35212958	p11.21	CREM	CREM	protein_coding	1.00287	non-significant	non-significant	TRUE	unchanged	Unaffected	TRUE	35126.8	35.1268
ENSG00000095906	342.385	-0.322857	0.463695	-0.696269	0.48626	0.763381	ALI09	16	1782932	1789186	p13.3	NUBP2	NUBP2	protein_coding	0.799485	non-significant	non-significant	TRUE	unchanged	Unaffected	TRUE	1782.93	1.78293
ENSG00000095951	621.799	-0.387266	0.1995	-1.94118	0.0522364	0.222527	ALI09	6	12008762	12164999	p24.1	HIVEP1	HIVEP1	protein_coding	0.764577	non-significant	non-significant	TRUE	unchanged	Unaffected	TRUE	12008.8	12.0088
ENSG00000096060	2689.72	-0.454667	0.1541	-2.95046	0.00317301	0.0292246	ALI09	6	35573585	35728583	p21.31	FKBP5	FKBP5	protein_coding	0.729679	significant	significant	FALSE	downregulated	Unaffected	TRUE	35573.6	35.5736
ENSG00000096063	3088.29	-0.151276	0.109236	-1.38486	0.166096	0.445329	ALI09	6	35832966	35921342	p21.31	SRPK1	SRPK1	protein_coding	0.900454	non-significant	non-significant	TRUE	unchanged	Unaffected	TRUE	35833	35.833
ENSG00000096070	1840.2	0.031884	0.128067	0.248963	0.803389	0.931638	ALI09	6	36196744	36232790	p21.31	BRPF3	BRPF3	protein_coding	1.02235	non-significant	non-significant	TRUE	unchanged	Unaffected	TRUE	36196.7	36.1967
ENSG00000096080	560.487	0.00898694	0.140696	0.0638749	0.94907	0.9821	ALI09	6	43671202	43687791	p21.1	MRPS18A	MRPS18A	protein_coding	1.00625	non-significant	non-significant	TRUE	unchanged	Unaffected	TRUE	43671.2	43.6712
ENSG00000096092	237.888	0.376334	0.181982	2.06798	0.038642	0.183046	ALI09	6	52671113	52686588	p12.2	TMEM14A	TMEM14A	protein_coding	1.29804	non-significant	significant	FALSE	upregulated	Unaffected	TRUE	52671.1	52.6711
ENSG00000096093	757.777	-0.291579	0.236804	-1.23131	0.218206	0.521091	ALI09	6	52362123	52529886	p12.2	EFHC1	EFHC1	protein_coding	0.817007	non-significant	non-significant	TRUE	unchanged	Unaffected	TRUE	52362.1	52.3621
ENSG00000096384	46467.4	-0.171521	0.112649	-1.52261	0.127857	0.384158	ALI09	6	44246166	44253888	p21.1	HSP90AB1	HSP90AB1	protein_coding	0.887906	non-significant	non-significant	TRUE	unchanged	Unaffected	TRUE	44246.2	44.2462
ENSG00000096401	2852.41	0.052664	0.0928475	0.56721	0.570572	0.816849	ALI09	6	44387706	44450425	p21.1	CDC5L	CDC5L	protein_coding	1.03718	non-significant	non-significant	TRUE	unchanged	Unaffected	TRUE	44387.7	44.3877
ENSG00000096433	43.3989	-1.68004	0.394823	-4.25518	2.08885e-05	0.000421629	ALI09	6	33620365	33696574	p21.31	ITPR3	ITPR3	protein_coding	0.312073	significant	significant	FALSE	downregulated	Unaffected	TRUE	33620.4	33.6204
ENSG00000096654	404.077	-0.358757	0.199803	-1.79556	0.0725652	0.274414	ALI09	6	27450743	27473118	p22.1	ZNF184	ZNF184	protein_coding	0.779836	non-significant	non-significant	TRUE	unchanged	Unaffected	TRUE	27450.7	27.4507
ENSG00000096696	8.26534	-0.132964	1.00477	-0.132333	0.894721	0.963106	ALI09	6	7541617	7586714	p24.3	DSP	DSP	protein_coding	0.911956	non-significant	non-significant	TRUE	unchanged	Unaffected	TRUE	7541.62	7.54162
ENSG00000096717	1143.29	-0.0601887	0.161147	-0.373501	0.708775	0.892169	ALI09	10	67884656	67918390	q21.3	SIRT1	SIRT1	protein_coding	0.959139	non-significant	non-significant	TRUE	unchanged	Unaffected	TRUE	67884.7	67.8847
ENSG00000096746	6694.81	-0.0974019	0.0890195	-1.09416	0.273883	0.582662	ALI09	10	68331174	68343191	q21.3	HNRNPH3	HNRNPH3	protein_coding	0.934715	non-significant	non-significant	TRUE	unchanged	Unaffected	TRUE	68331.2	68.3312
ENSG00000096872	512.209	-0.0623417	0.151578	-0.411284	0.680864	0.876878	ALI09	9	26947039	27066134	p21.2	IFT74	IFT74	protein_coding	0.957708	non-significant	non-significant	TRUE	unchanged	Unaffected	TRUE	26947	26.947
ENSG00000096968	173.099	-0.116846	0.174706	-0.668815	0.503613	0.773497	ALI09	9	4984390	5129948	p24.1	JAK2	JAK2	protein_coding	0.922202	non-significant	non-significant	TRUE	unchanged	Unaffected	TRUE	4984.39	4.98439
ENSG00000097007	3016.37	-0.0187284	0.118985	-0.157401	0.874929	0.957123	ALI09	9	130713016	130887675	q34.12	ABL1	ABL1	protein_coding	0.987102	non-significant	non-significant	TRUE	unchanged	Unaffected	TRUE	130713	130.713
ENSG00000097021	1249.08	-0.194408	0.241137	-0.806213	0.42012	0.716963	ALI09	1	6264269	6393767	p36.31	ACOT7	ACOT7	protein_coding	0.873932	non-significant	non-significant	TRUE	unchanged	Unaffected	TRUE	6264.27	6.26427
ENSG00000097033	1779.4	0.177706	0.117728	1.50947	0.131179	0.390501	ALI09	1	86704570	86748184	p22.3	SH3GLB1	SH3GLB1	protein_coding	1.13108	non-significant	non-significant	TRUE	unchanged	Unaffected	TRUE	86704.6	86.7046
ENSG00000097046	1753.76	0.0457579	0.199644	0.229197	0.818716	0.936898	ALI09	1	91500851	91525764	p22.1	CDC7	CDC7	protein_coding	1.03223	non-significant	non-significant	TRUE	unchanged	Unaffected	TRUE	91500.9	91.5009
ENSG00000097096	134.373	-0.927936	0.194623	-4.76786	1.86191e-06	4.87491e-05	ALI09	1	85156889	85201016	p22.3	SYDE2	SYDE2	protein_coding	0.52561	significant	significant	FALSE	downregulated	Unaffected	TRUE	85156.9	85.1569
ENSG00000099139	245.179	0.313784	0.355112	0.883622	0.3769	0.680613	ALI09	9	75890644	76362975	q21.13	PCSK5	PCSK5	protein_coding	1.24296	non-significant	non-significant	TRUE	unchanged	Unaffected	TRUE	75890.6	75.8906
ENSG00000099194	49912.7	-0.221492	0.149877	-1.47782	0.139455	0.404907	ALI09	10	100347233	100364826	q24.31	SCD	SCD	protein_coding	0.857678	non-significant	non-significant	TRUE	unchanged	Unaffected	TRUE	100347	100.347
ENSG00000099203	293.71	-0.22886	0.248053	-0.922627	0.356201	0.662198	ALI09	19	10832067	10836318	p13.2	TMED1	TMED1	protein_coding	0.853309	non-significant	non-significant	TRUE	unchanged	Unaffected	TRUE	10832.1	10.8321
ENSG00000099204	3784.25	0.680055	0.0998942	6.80776	9.9132e-12	6.43652e-10	ALI09	10	114431113	114768061	q25.3	ABLIM1	ABLIM1	protein_coding	1.6022	significant	significant	FALSE	upregulated	Unaffected	TRUE	114431	114.431
ENSG00000099219	271.481	0.270274	0.119194	2.26751	0.0233589	0.129736	ALI09	9	5765076	5833117	p24.1	ERMP1	ERMP1	protein_coding	1.20604	non-significant	significant	TRUE	unchanged	Unaffected	TRUE	5765.08	5.76508
ENSG00000099246	1382.9	0.116482	0.119319	0.976224	0.328954	0.636422	ALI09	10	27504174	27542239	p12.1	RAB18	RAB18	protein_coding	1.08409	non-significant	non-significant	TRUE	unchanged	Unaffected	TRUE	27504.2	27.5042
ENSG00000099250	1962.52	0.601117	0.290973	2.06588	0.0388396	0.183373	ALI09	10	33177492	33336262	p11.22	NRP1	NRP1	protein_coding	1.51689	non-significant	significant	FALSE	upregulated	Unaffected	TRUE	33177.5	33.1775
ENSG00000099251	45.3389	0.258157	1.52964	0.16877	0.865978	0.953981	ALI09	10	38356380	38378505	p11.1	HSD17B7P2	HSD17B7P2	transcribed_unprocessed_pseudogene	1.19595	non-significant	non-significant	TRUE	unchanged	Unaffected	FALSE	38356.4	38.3564
ENSG00000099256	531.411	-0.259841	0.218534	-1.18902	0.234432	0.539441	ALI09	10	24848614	24952606	p12.1	PRTFDC1	PRTFDC1	protein_coding	0.83518	non-significant	non-significant	TRUE	unchanged	Unaffected	TRUE	24848.6	24.8486
ENSG00000099260	46.8628	-1.24624	0.486916	-2.55945	0.0104839	0.074081	ALI09	1	99646113	99694541	p21.2	PALMD	PALMD	protein_coding	0.421547	non-significant	significant	FALSE	downregulated	Unaffected	TRUE	99646.1	99.6461
ENSG00000099282	115.734	-0.00861892	0.337664	-0.0255251	0.979636	0.993757	ALI09	10	69451465	69507666	q22.1	TSPAN15	TSPAN15	protein_coding	0.994044	non-significant	non-significant	TRUE	unchanged	Unaffected	TRUE	69451.5	69.4515
ENSG00000099284	4424.96	-0.317709	0.164898	-1.9267	0.0540169	0.227341	ALI09	10	70052544	70112282	q22.1	MACROH2A2	MACROH2A2	protein_coding	0.802343	non-significant	non-significant	TRUE	unchanged	Unaffected	TRUE	70052.5	70.0525
ENSG00000099290	983.103	0.254864	0.119396	2.13462	0.0327924	0.164854	ALI09	10	50067888	50133509	q11.23	WASHC2A	WASHC2A	protein_coding	1.19322	non-significant	significant	TRUE	unchanged	Unaffected	TRUE	50067.9	50.0679
ENSG00000099308	170.058	-0.415974	0.246364	-1.68845	0.0913251	0.313722	ALI09	19	18097793	18151692	p13.11	MAST3	MAST3	protein_coding	0.749514	non-significant	non-significant	FALSE	downregulated	Unaffected	TRUE	18097.8	18.0978
ENSG00000099326	131.997	-0.337547	0.325952	-1.03557	0.300401	0.609707	ALI09	19	58561931	58573575	q13.43	MZF1	MZF1	protein_coding	0.791386	non-significant	non-significant	TRUE	unchanged	Unaffected	TRUE	58561.9	58.5619
ENSG00000099330	68.5446	0.433	0.288997	1.49829	0.134059	0.395335	ALI09	19	17226213	17229219	p13.11	OCEL1	OCEL1	protein_coding	1.35004	non-significant	non-significant	FALSE	upregulated	Unaffected	TRUE	17226.2	17.2262
ENSG00000099331	1492.33	0.114617	0.171184	0.669555	0.503141	0.773406	ALI09	19	17075781	17214537	p13.11	MYO9B	MYO9B	protein_coding	1.08269	non-significant	non-significant	TRUE	unchanged	Unaffected	TRUE	17075.8	17.0758
ENSG00000099337	34.3534	-0.756312	0.517262	-1.46214	0.143702	0.411484	ALI09	19	38319845	38332076	q13.2	KCNK6	KCNK6	protein_coding	0.592008	non-significant	non-significant	FALSE	downregulated	Unaffected	TRUE	38319.8	38.3198
ENSG00000099338	9.93093	0.430188	0.571912	0.752192	0.451935	0.740298	ALI09	19	38335775	38370943	q13.2	CATSPERG	CATSPERG	protein_coding	1.34741	non-significant	non-significant	FALSE	upregulated	Unaffected	TRUE	38335.8	38.3358
ENSG00000099341	2650.45	-0.0662639	0.125606	-0.527552	0.59781	0.832049	ALI09	19	38374536	38383824	q13.2	PSMD8	PSMD8	protein_coding	0.955108	non-significant	non-significant	TRUE	unchanged	Unaffected	TRUE	38374.5	38.3745
ENSG00000099364	1043.28	-0.370563	0.26555	-1.39545	0.162879	0.441112	ALI09	16	30923055	30948783	p11.2	FBXL19	FBXL19	protein_coding	0.773481	non-significant	non-significant	TRUE	unchanged	Unaffected	TRUE	30923.1	30.9231
ENSG00000099365	106.226	-0.205427	0.229381	-0.895572	0.370481	0.675344	ALI09	16	30989256	31010638	p11.2	STX1B	STX1B	protein_coding	0.867282	non-significant	non-significant	TRUE	unchanged	Unaffected	TRUE	30989.3	30.9893
ENSG00000099377	18.2265	0.620195	0.42847	1.44746	0.147767	0.418395	ALI09	16	30985207	30989147	p11.2	HSD3B7	HSD3B7	protein_coding	1.53708	non-significant	non-significant	FALSE	upregulated	Unaffected	TRUE	30985.2	30.9852
ENSG00000099381	889.987	-0.217352	0.231358	-0.939461	0.347494	0.653799	ALI09	16	30957754	30984664	p11.2	SETD1A	SETD1A	protein_coding	0.860143	non-significant	non-significant	TRUE	unchanged	Unaffected	TRUE	30957.8	30.9578
ENSG00000099385	432.469	0.0571344	0.286691	0.199289	0.842037	0.945505	ALI09	16	30833626	30894302	p11.2	BCL7C	BCL7C	protein_coding	1.0404	non-significant	non-significant	TRUE	unchanged	Unaffected	TRUE	30833.6	30.8336
ENSG00000099617	210.084	-0.923516	0.297107	-3.10836	0.00188127	0.0191246	ALI09	19	1285873	1301431	p13.3	EFNA2	EFNA2	protein_coding	0.527223	significant	significant	FALSE	downregulated	Unaffected	TRUE	1285.87	1.28587
ENSG00000099622	5048.93	0.196039	0.16122	1.21597	0.223996	0.527165	ALI09	19	1259384	1274880	p13.3	CIRBP	CIRBP	protein_coding	1.14555	non-significant	non-significant	TRUE	unchanged	Unaffected	TRUE	1259.38	1.25938
ENSG00000099624	224.49	-0.202353	0.521963	-0.387676	0.698255	0.886565	ALI09	19	1241746	1244825	p13.3	ATP5F1D	ATP5F1D	protein_coding	0.869132	non-significant	non-significant	TRUE	unchanged	Unaffected	TRUE	1241.75	1.24175
ENSG00000099625	104.618	-0.333768	0.633221	-0.527096	0.598127	0.832049	ALI09	19	1228287	1238027	p13.3	CBARP	CBARP	protein_coding	0.793461	non-significant	non-significant	TRUE	unchanged	Unaffected	TRUE	1228.29	1.22829
ENSG00000099715	30.2673	-1.28974	0.723437	-1.7828	0.0746187	0.279347	ALI09	Y	5000226	5742224	p11.2	PCDH11Y	PCDH11Y	protein_coding	0.409023	non-significant	non-significant	FALSE	downregulated	Unaffected	TRUE	5000.23	5.00023
ENSG00000099725	114.557	-7.6646	1.74621	-4.38927	1.13731e-05	0.000245387	ALI09	Y	7273972	7381548	p11.2	PRKY	PRKY	protein_coding	0.00492861	significant	significant	FALSE	downregulated	Unaffected	TRUE	7273.97	7.27397
ENSG00000099783	8467.2	0.0804532	0.107554	0.748023	0.454446	0.741797	ALI09	19	8444767	8489114	p13.2	HNRNPM	HNRNPM	protein_coding	1.05735	non-significant	non-significant	TRUE	unchanged	Unaffected	TRUE	8444.77	8.44477
ENSG00000099785	154.192	0.0319161	0.267488	0.119318	0.905023	0.966873	ALI09	19	8413270	8439017	p13.2	MARCHF2	MARCHF2	protein_coding	1.02237	non-significant	non-significant	TRUE	unchanged	Unaffected	TRUE	8413.27	8.41327
ENSG00000099795	387.353	-0.542172	0.508093	-1.06707	0.285939	0.594794	ALI09	19	14566078	14572066	p13.12	NDUFB7	NDUFB7	protein_coding	0.686736	non-significant	non-significant	FALSE	downregulated	Unaffected	TRUE	14566.1	14.5661
ENSG00000099797	1946.94	-0.119356	0.226522	-0.526908	0.598258	0.832117	ALI09	19	14517085	14565980	p13.12	TECR	TECR	protein_coding	0.920598	non-significant	non-significant	TRUE	unchanged	Unaffected	TRUE	14517.1	14.5171
ENSG00000099800	576.408	-0.217788	0.401873	-0.541933	0.587865	0.827235	ALI09	19	2425625	2427586	p13.3	TIMM13	TIMM13	protein_coding	0.859883	non-significant	non-significant	TRUE	unchanged	Unaffected	TRUE	2425.62	2.42563
ENSG00000099804	858.757	-0.202547	0.202131	-1.00206	0.316316	0.624063	ALI09	19	531760	542092	p13.3	CDC34	CDC34	protein_coding	0.869015	non-significant	non-significant	TRUE	unchanged	Unaffected	TRUE	531.76	0.53176
ENSG00000099810	1348.64	-0.434005	0.104153	-4.16699	3.08644e-05	0.000590591	ALI09	9	21802636	21937651	p21.3	MTAP	MTAP	protein_coding	0.740204	significant	significant	FALSE	downregulated	Unaffected	TRUE	21802.6	21.8026
ENSG00000099814	168.277	0.254667	0.393925	0.646487	0.517964	0.783013	ALI09	14	104865268	104896770	q32.33	CEP170B	CEP170B	protein_coding	1.19306	non-significant	non-significant	TRUE	unchanged	Unaffected	TRUE	104865	104.865
[truncated: 15,789 more rows]

## Sheet: Table S3
Table S3: Pathway analysis extracted from panther.org using DEGs of RD_P26
[truncated: 297 more rows]

[truncated: 7 more sheets: Table S4, Table S5, Table S6, Table S7, Table S8, Table S9, Table S10]
